# Supplementary material for: Bis[1-phenyl-3-(1H-1,2,4-triazol-1-yl-κN 4)propan-1-one]bis­(thio­cyanato-κN)copper(II)
Source: Acta Crystallogr Sect E Struct Rep Online. 2012 Jul 25;68(Pt 8):m1115. doi: 10.1107/S160053681203108X (PMC3414160; doi:10.1107/S160053681203108X)
Supplement: Supplementary file 1 [file e-68-m1115-sup1.cif]

##############################################################################
#                                                                            #
# This CIF contains the data in a paper accepted for publication in          #
# Acta Crystallographica Section E. It conforms to the requirements of       #
# Notes for Authors for Acta Crystallographica Section E, and has been       #
# peer reviewed under the auspices of the IUCr Commission on Journals.       #
#                                                                            #
# Full details of the Crystallographic Information File format               #
# are given in the paper "The Crystallographic Information File (CIF):       #
# a New Standard Archive File for Crystallography" by S. R. Hall, F. H.      #
# Allen and I. D. Brown [Acta Cryst. (1991), A47, 655-685].                  #
#                                                                            #
# The current version of the core CIF dictionary is obtainable from          #
# ftp://ftp.iucr.org/pub/cif_core.dic.                                       #
#                                                                            #
# Software is freely available for graphical display of the structure(s)     #
# in this CIF. For information consult the CIF software page                 #
# http://www.iucr.org/resources/cif/software.                                #
#                                                                            #
# This file may be used for bona fide research purposes within the           #
# scientific community so long as proper attribution is given to the journal # 
# article from which it was obtained.                                        #
#                                                                            #
##############################################################################
data_global
_audit_creation_method     SHELXL-97
_journal_date_recd_electronic     2012-06-27
_journal_date_accepted     2012-07-08
_journal_name_full     'Acta Crystallographica, Section E'
_journal_year     2012
_journal_volume     68
_journal_issue      8
_journal_page_first     m1115
_journal_page_last     m1115
_journal_paper_category     QM
_journal_paper_doi     10.1107/S160053681203108X
_journal_coeditor_code     HY2568
_publ_contact_author_name     'Hua Cai'
_publ_contact_author_address
;
College of Science
Civil Aviation University of China
Tianjin 300300
People's Republic of China
;
_publ_contact_author_email     caihua-1109@163.com
_publ_contact_author_fax     '86 022 24092514'
_publ_contact_author_phone     '86 022 24092519'
_publ_section_title
;\
Bis[1-phenyl-3-(1<i>H</i>-1,2,4-triazol-1-yl-\k<i>N</i>^4^)propan-1-one]\
bis(thiocyanato-\k<i>N</i>)copper(II)
;
loop_
    _publ_author_name
    _publ_author_footnote
    _publ_author_address
    'Cai, Hua' .
; College of Science
  Civil Aviation University of China
  Tianjin 300300
  People's Republic of China
;
    'Guo, Ying' .
; College of Science
  Civil Aviation University of China
  Tianjin 300300
  People's Republic of China
;
    'Li, Jian-Gang' .
; College of Science
  Civil Aviation University of China
  Tianjin 300300
  People's Republic of China
;
data_I
_chemical_name_systematic
;
Bis[1-phenyl-3-(1<i>H</i>-1,2,4-triazol-1-yl-\k<i>N</i>^4^)propan-1-
one]bis(thiocyanato-\k<i>N</i>)copper(II)
;
_chemical_name_common     ?
_chemical_formula_moiety     'C24 H22 Cu N8 O2 S2'
_chemical_formula_sum     'C24 H22 Cu N8 O2 S2'
_chemical_formula_structural     ?
_chemical_formula_analytical     ?
_chemical_formula_iupac     '[Cu (N C S)2 (C11 H11 N3 O)2]'
_chemical_formula_weight     582.16
_chemical_melting_point     ?
_symmetry_cell_setting     triclinic
_symmetry_space_group_name_H-M     'P -1'
_symmetry_space_group_name_Hall     '-P 1'
loop_
    _symmetry_equiv_pos_as_xyz
    'x, y, z'
    '-x, -y, -z'
_cell_length_a     9.8643(8)
_cell_length_b     10.1267(9)
_cell_length_c     14.3538(12)
_cell_angle_alpha     91.1490(10)
_cell_angle_beta     101.2700(10)
_cell_angle_gamma     110.8570(10)
_cell_volume     1307.75(19)
_cell_formula_units_Z     2
_cell_measurement_reflns_used     3208
_cell_measurement_theta_min     2.49
_cell_measurement_theta_max     27.73
_cell_measurement_temperature     293(2)
_exptl_crystal_description     block
_exptl_crystal_colour     blue
_exptl_crystal_size_max     0.28
_exptl_crystal_size_mid     0.24
_exptl_crystal_size_min     0.16
_exptl_crystal_density_diffrn     1.479
_exptl_crystal_density_meas     ?
_exptl_crystal_density_method     'not measured'
_exptl_crystal_F_000     598
_exptl_absorpt_coefficient_mu     1.033
_exptl_absorpt_correction_type     multi-scan
_exptl_absorpt_process_details     '(SADABS; Sheldrick, 1996)'
_exptl_absorpt_correction_T_min     0.749
_exptl_absorpt_correction_T_max     0.848
_exptl_special_details
;
;
_diffrn_ambient_temperature     293(2)
_diffrn_radiation_type     MoK\a
_diffrn_radiation_wavelength     0.71073
_diffrn_radiation_source     'fine-focus sealed tube'
_diffrn_radiation_monochromator     graphite
_diffrn_measurement_device_type     'Bruker APEXII CCD'
_diffrn_measurement_method     '\f and \w scans'
_diffrn_detector_area_resol_mean     ?
_diffrn_reflns_number     7171
_diffrn_reflns_av_R_equivalents     0.0127
_diffrn_reflns_av_sigmaI/netI     0.0217
_diffrn_reflns_theta_min     2.16
_diffrn_reflns_theta_max     25.03
_diffrn_reflns_theta_full     25.03
_diffrn_measured_fraction_theta_max     0.987
_diffrn_measured_fraction_theta_full     0.987
_diffrn_reflns_limit_h_min     -10
_diffrn_reflns_limit_h_max     11
_diffrn_reflns_limit_k_min     -10
_diffrn_reflns_limit_k_max     12
_diffrn_reflns_limit_l_min     -15
_diffrn_reflns_limit_l_max     17
_diffrn_standards_number     ?
_diffrn_standards_interval_count     ?
_diffrn_standards_interval_time     ?
_diffrn_standards_decay_%     ?
_refine_special_details
;
Refinement of <i>F</i>^2^ against ALL reflections. The weighted <i>R</i>-factor
<i>wR</i> and goodness of fit <i>S</i> are based on <i>F</i>^2^, conventional
<i>R</i>-factors <i>R</i> are based on <i>F</i>, with <i>F</i> set to zero for
negative <i>F</i>^2^. The threshold expression of <i>F</i>^2^ >
\s(<i>F</i>^2^) is used only for calculating <i>R</i>-factors(gt) <i>etc</i>.
and is not relevant to the choice of reflections for refinement.
<i>R</i>-factors based on <i>F</i>^2^ are statistically about twice as large
as those based on <i>F</i>, and <i>R</i>- factors based on ALL data will be
even larger.
;
_reflns_number_total     4559
_reflns_number_gt     3860
_reflns_threshold_expression     I>2\s(I)
_refine_ls_structure_factor_coef     Fsqd
_refine_ls_matrix_type     full
_refine_ls_R_factor_all     0.0385
_refine_ls_R_factor_gt     0.0313
_refine_ls_wR_factor_gt     0.0868
_refine_ls_wR_factor_ref     0.0909
_refine_ls_goodness_of_fit_ref     1.075
_refine_ls_restrained_S_all     1.075
_refine_ls_number_reflns     4559
_refine_ls_number_parameters     337
_refine_ls_number_restraints     0
_refine_ls_hydrogen_treatment     constr
_refine_ls_weighting_scheme     calc
_refine_ls_weighting_details
         'calc w=1/[\s^2^(Fo^2^)+(0.0456P)^2^+0.6431P] where P=(Fo^2^+2Fc^2^)/3'
_atom_sites_solution_hydrogens     geom
_atom_sites_solution_primary     direct
_atom_sites_solution_secondary     difmap
_refine_ls_shift/su_max     0.000
_refine_ls_shift/su_mean     0.000
_refine_diff_density_max     0.523
_refine_diff_density_min     -0.408
_refine_ls_extinction_method     none
_refine_ls_extinction_coef     ?
loop_
    _atom_type_symbol
    _atom_type_description
    _atom_type_scat_dispersion_real
    _atom_type_scat_dispersion_imag
    _atom_type_scat_source
    'C' 'C' 0.0033 0.0016
                         'International Tables Vol C Tables 4.2.6.8 and 6.1.1.4'
    'H' 'H' 0.0000 0.0000
                         'International Tables Vol C Tables 4.2.6.8 and 6.1.1.4'
    'N' 'N' 0.0061 0.0033
                         'International Tables Vol C Tables 4.2.6.8 and 6.1.1.4'
    'O' 'O' 0.0106 0.0060
                         'International Tables Vol C Tables 4.2.6.8 and 6.1.1.4'
    'S' 'S' 0.1246 0.1234
                         'International Tables Vol C Tables 4.2.6.8 and 6.1.1.4'
    'Cu' 'Cu' 0.3201 1.2651
                         'International Tables Vol C Tables 4.2.6.8 and 6.1.1.4'
_computing_data_collection     'APEX2 (Bruker, 2007)'
_computing_cell_refinement     'SAINT (Bruker, 2007)'
_computing_data_reduction     'SAINT (Bruker, 2007)'
_computing_structure_solution     'SHELXS97 (Sheldrick, 2008)'
_computing_structure_refinement     'SHELXL97 (Sheldrick, 2008)'
_computing_molecular_graphics     'XP in SHELXTL (Sheldrick, 2008)'
_computing_publication_material     'SHELXTL (Sheldrick, 2008)'
loop_
    _atom_site_type_symbol
    _atom_site_label
    _atom_site_fract_x
    _atom_site_fract_y
    _atom_site_fract_z
    _atom_site_U_iso_or_equiv
    _atom_site_adp_type
    _atom_site_calc_flag
    _atom_site_refinement_flags
    _atom_site_occupancy
    _atom_site_symmetry_multiplicity
    _atom_site_disorder_assembly
    _atom_site_disorder_group
    Cu Cu1 0.0000 0.5000 0.0000 0.03694(13) Uani d S 1 2 . .
    Cu Cu2 0.5000 0.0000 0.0000 0.04017(13) Uani d S 1 2 . .
    S S1 -0.48000(8) 0.29758(9) 0.06142(7) 0.0654(2) Uani d . 1 1 . .
    S S2 0.06035(8) -0.21058(9) 0.10990(6) 0.0600(2) Uani d . 1 1 . .
    O O1 0.4874(2) 0.1466(2) 0.35980(13) 0.0532(5) Uani d . 1 1 . .
    O O2 0.87681(19) 0.03667(17) 0.56084(12) 0.0431(4) Uani d . 1 1 . .
    N N1 0.0706(2) 0.4157(2) 0.11707(14) 0.0378(5) Uani d . 1 1 . .
    N N2 0.0832(3) 0.3365(3) 0.26177(17) 0.0553(6) Uani d . 1 1 . .
    N N3 0.1774(2) 0.3051(2) 0.21618(14) 0.0397(5) Uani d . 1 1 . .
    N N4 0.6443(2) 0.0025(2) 0.11758(14) 0.0389(5) Uani d . 1 1 . .
    N N5 0.7402(2) -0.0004(2) 0.26570(13) 0.0349(4) Uani d . 1 1 . .
    N N6 0.8416(2) -0.0119(3) 0.21731(15) 0.0511(6) Uani d . 1 1 . .
    N N7 -0.1992(2) 0.4382(2) 0.02640(15) 0.0429(5) Uani d . 1 1 . .
    N N8 0.3355(2) -0.0705(2) 0.06659(15) 0.0470(5) Uani d . 1 1 . .
    C C1 0.1693(3) 0.3532(3) 0.13169(17) 0.0419(6) Uani d . 1 1 . .
    H H1 0.2249 0.3445 0.0882 0.050 Uiso calc R 1 1 . .
    C C2 0.0219(3) 0.4019(3) 0.19914(19) 0.0530(7) Uani d . 1 1 . .
    H H2 -0.0498 0.4363 0.2103 0.064 Uiso calc R 1 1 . .
    C C3 0.2643(3) 0.2222(3) 0.25970(19) 0.0491(6) Uani d . 1 1 . .
    H H3A 0.3470 0.2360 0.2291 0.059 Uiso calc R 1 1 . .
    H H3B 0.2023 0.1221 0.2499 0.059 Uiso calc R 1 1 . .
    C C4 0.3223(3) 0.2669(3) 0.36542(17) 0.0398(6) Uani d . 1 1 . .
    H H4A 0.3629 0.3698 0.3756 0.048 Uiso calc R 1 1 . .
    H H4B 0.2403 0.2330 0.3976 0.048 Uiso calc R 1 1 . .
    C C5 0.4406(3) 0.2112(2) 0.40930(18) 0.0366(5) Uani d . 1 1 . .
    C C6 0.5010(2) 0.2403(2) 0.51463(17) 0.0346(5) Uani d . 1 1 . .
    C C7 0.4606(3) 0.3234(3) 0.57345(19) 0.0425(6) Uani d . 1 1 . .
    H H7 0.3920 0.3636 0.5475 0.051 Uiso calc R 1 1 . .
    C C8 0.5217(3) 0.3471(3) 0.6704(2) 0.0482(6) Uani d . 1 1 . .
    H H8 0.4929 0.4020 0.7094 0.058 Uiso calc R 1 1 . .
    C C9 0.6246(3) 0.2897(3) 0.7096(2) 0.0499(7) Uani d . 1 1 . .
    H H9 0.6665 0.3070 0.7747 0.060 Uiso calc R 1 1 . .
    C C10 0.6655(3) 0.2065(3) 0.6520(2) 0.0495(7) Uani d . 1 1 . .
    H H10 0.7351 0.1677 0.6782 0.059 Uiso calc R 1 1 . .
    C C11 0.6040(3) 0.1811(3) 0.55633(18) 0.0421(6) Uani d . 1 1 . .
    H H11 0.6310 0.1234 0.5183 0.050 Uiso calc R 1 1 . .
    C C12 0.7786(3) -0.0106(3) 0.12931(18) 0.0486(7) Uani d . 1 1 . .
    H H12 0.8219 -0.0181 0.0784 0.058 Uiso calc R 1 1 . .
    C C13 0.6252(3) 0.0090(3) 0.20563(16) 0.0372(5) Uani d . 1 1 . .
    H H13 0.5429 0.0188 0.2228 0.045 Uiso calc R 1 1 . .
    C C14 0.7671(3) 0.0026(3) 0.36889(16) 0.0360(5) Uani d . 1 1 . .
    H H14A 0.7983 -0.0751 0.3887 0.043 Uiso calc R 1 1 . .
    H H14B 0.6758 -0.0100 0.3897 0.043 Uiso calc R 1 1 . .
    C C15 0.8855(3) 0.1414(2) 0.41492(16) 0.0364(5) Uani d . 1 1 . .
    H H15A 0.9720 0.1595 0.3874 0.044 Uiso calc R 1 1 . .
    H H15B 0.8488 0.2175 0.4011 0.044 Uiso calc R 1 1 . .
    C C16 0.9308(2) 0.1423(2) 0.52113(16) 0.0314(5) Uani d . 1 1 . .
    C C17 1.0427(2) 0.2750(2) 0.57691(16) 0.0316(5) Uani d . 1 1 . .
    C C18 1.0867(3) 0.2771(3) 0.67518(17) 0.0398(6) Uani d . 1 1 . .
    H H18 1.0451 0.1966 0.7053 0.048 Uiso calc R 1 1 . .
    C C19 1.1913(3) 0.3976(3) 0.72822(19) 0.0496(7) Uani d . 1 1 . .
    H H19 1.2211 0.3979 0.7938 0.060 Uiso calc R 1 1 . .
    C C20 1.2523(3) 0.5184(3) 0.6840(2) 0.0528(7) Uani d . 1 1 . .
    H H20 1.3223 0.6000 0.7201 0.063 Uiso calc R 1 1 . .
    C C21 1.2093(3) 0.5178(3) 0.5862(2) 0.0490(7) Uani d . 1 1 . .
    H H21 1.2502 0.5992 0.5568 0.059 Uiso calc R 1 1 . .
    C C22 1.1058(3) 0.3970(3) 0.53216(19) 0.0399(6) Uani d . 1 1 . .
    H H22 1.0781 0.3964 0.4664 0.048 Uiso calc R 1 1 . .
    C C23 -0.3161(3) 0.3805(3) 0.03986(17) 0.0383(5) Uani d . 1 1 . .
    C C24 0.2211(3) -0.1283(3) 0.08425(16) 0.0389(6) Uani d . 1 1 . .
loop_
    _atom_site_aniso_label
    _atom_site_aniso_U_11
    _atom_site_aniso_U_22
    _atom_site_aniso_U_33
    _atom_site_aniso_U_12
    _atom_site_aniso_U_13
    _atom_site_aniso_U_23
    Cu1 0.0272(2) 0.0509(3) 0.0339(2) 0.01463(18) 0.00743(16) 0.01850(18)
    Cu2 0.0257(2) 0.0606(3) 0.0262(2) 0.00673(19) 0.00434(16) 0.01022(18)
    S1 0.0396(4) 0.0621(5) 0.0905(6) 0.0055(3) 0.0312(4) -0.0025(4)
    S2 0.0370(4) 0.0830(5) 0.0544(4) 0.0093(4) 0.0220(3) 0.0063(4)
    O1 0.0587(12) 0.0689(13) 0.0468(11) 0.0412(10) 0.0110(9) 0.0079(9)
    O2 0.0478(10) 0.0405(9) 0.0342(9) 0.0092(8) 0.0059(8) 0.0096(7)
    N1 0.0362(11) 0.0484(12) 0.0335(11) 0.0195(9) 0.0093(9) 0.0135(9)
    N2 0.0566(15) 0.0827(17) 0.0481(13) 0.0430(13) 0.0246(11) 0.0305(12)
    N3 0.0417(12) 0.0471(12) 0.0368(11) 0.0239(10) 0.0080(9) 0.0110(9)
    N4 0.0322(10) 0.0539(13) 0.0287(10) 0.0148(9) 0.0040(8) 0.0041(9)
    N5 0.0339(10) 0.0441(11) 0.0282(10) 0.0166(9) 0.0058(8) 0.0038(8)
    N6 0.0455(13) 0.0842(17) 0.0347(12) 0.0363(12) 0.0103(10) 0.0066(11)
    N7 0.0316(11) 0.0507(12) 0.0449(12) 0.0125(10) 0.0092(9) 0.0139(10)
    N8 0.0356(12) 0.0636(14) 0.0350(11) 0.0089(10) 0.0086(9) 0.0146(10)
    C1 0.0421(14) 0.0592(16) 0.0326(13) 0.0273(13) 0.0097(11) 0.0109(11)
    C2 0.0566(17) 0.083(2) 0.0437(15) 0.0475(16) 0.0212(13) 0.0292(14)
    C3 0.0595(17) 0.0524(16) 0.0441(15) 0.0351(14) 0.0031(13) 0.0099(12)
    C4 0.0398(13) 0.0432(14) 0.0411(14) 0.0208(11) 0.0077(11) 0.0132(11)
    C5 0.0314(12) 0.0349(12) 0.0463(14) 0.0131(10) 0.0116(11) 0.0139(10)
    C6 0.0292(12) 0.0348(12) 0.0418(13) 0.0126(10) 0.0098(10) 0.0140(10)
    C7 0.0386(13) 0.0413(14) 0.0508(15) 0.0190(11) 0.0076(11) 0.0102(11)
    C8 0.0498(16) 0.0441(15) 0.0499(16) 0.0176(12) 0.0085(13) 0.0001(12)
    C9 0.0457(15) 0.0522(16) 0.0431(15) 0.0118(13) 0.0013(12) 0.0059(12)
    C10 0.0400(14) 0.0588(17) 0.0522(16) 0.0237(13) 0.0039(12) 0.0136(13)
    C11 0.0383(14) 0.0491(15) 0.0455(15) 0.0222(12) 0.0116(11) 0.0126(11)
    C12 0.0466(15) 0.0775(19) 0.0302(13) 0.0323(14) 0.0097(11) 0.0047(12)
    C13 0.0321(12) 0.0490(14) 0.0308(12) 0.0154(11) 0.0059(10) 0.0064(10)
    C14 0.0366(13) 0.0448(13) 0.0275(12) 0.0157(11) 0.0070(10) 0.0069(10)
    C15 0.0399(13) 0.0397(13) 0.0296(12) 0.0143(11) 0.0077(10) 0.0082(10)
    C16 0.0306(12) 0.0372(12) 0.0319(12) 0.0178(10) 0.0087(9) 0.0078(10)
    C17 0.0303(12) 0.0354(12) 0.0339(12) 0.0170(10) 0.0087(9) 0.0036(9)
    C18 0.0411(14) 0.0434(14) 0.0386(14) 0.0188(11) 0.0109(11) 0.0018(11)
    C19 0.0485(16) 0.0588(17) 0.0396(14) 0.0210(13) 0.0045(12) -0.0120(12)
    C20 0.0409(15) 0.0437(15) 0.068(2) 0.0114(12) 0.0084(13) -0.0138(13)
    C21 0.0400(14) 0.0375(14) 0.071(2) 0.0130(12) 0.0187(13) 0.0059(13)
    C22 0.0359(13) 0.0403(13) 0.0466(14) 0.0163(11) 0.0111(11) 0.0085(11)
    C23 0.0367(14) 0.0402(13) 0.0372(13) 0.0137(11) 0.0066(10) 0.0031(10)
    C24 0.0365(14) 0.0503(14) 0.0264(12) 0.0132(12) 0.0040(10) 0.0059(10)
_geom_special_details
;
All e.s.d.'s (except the e.s.d. in the dihedral angle between two l.s. planes)
are estimated using the full covariance matrix. The cell e.s.d.'s are taken
into account individually in the estimation of e.s.d.'s in distances, angles
and torsion angles; correlations between e.s.d.'s in cell parameters are only
used when they are defined by crystal symmetry. An approximate (isotropic)
treatment of cell e.s.d.'s is used for estimating e.s.d.'s involving l.s.
planes.
;
loop_
    _geom_bond_atom_site_label_1
    _geom_bond_atom_site_label_2
    _geom_bond_site_symmetry_2
    _geom_bond_distance
    _geom_bond_publ_flag
    Cu1 N7 2_565 1.955(2) ?
    Cu1 N7 . 1.955(2) ?
    Cu1 N1 2_565 2.0150(18) ?
    Cu1 N1 . 2.0150(18) ?
    Cu2 N8 2_655 1.966(2) ?
    Cu2 N8 . 1.966(2) ?
    Cu2 N4 . 1.9771(19) ?
    Cu2 N4 2_655 1.9771(19) ?
    S1 C23 . 1.629(3) ?
    S2 C24 . 1.626(3) ?
    O1 C5 . 1.213(3) ?
    O2 C16 . 1.221(3) ?
    N1 C1 . 1.325(3) ?
    N1 C2 . 1.348(3) ?
    N2 C2 . 1.307(3) ?
    N2 N3 . 1.355(3) ?
    N3 C1 . 1.315(3) ?
    N3 C3 . 1.466(3) ?
    N4 C13 . 1.318(3) ?
    N4 C12 . 1.356(3) ?
    N5 C13 . 1.318(3) ?
    N5 N6 . 1.359(3) ?
    N5 C14 . 1.451(3) ?
    N6 C12 . 1.297(3) ?
    N7 C23 . 1.149(3) ?
    N8 C24 . 1.152(3) ?
    C1 H1 . 0.9300 ?
    C2 H2 . 0.9300 ?
    C3 C4 . 1.511(4) ?
    C3 H3A . 0.9700 ?
    C3 H3B . 0.9700 ?
    C4 C5 . 1.507(3) ?
    C4 H4A . 0.9700 ?
    C4 H4B . 0.9700 ?
    C5 C6 . 1.494(3) ?
    C6 C7 . 1.387(3) ?
    C6 C11 . 1.400(3) ?
    C7 C8 . 1.383(4) ?
    C7 H7 . 0.9300 ?
    C8 C9 . 1.377(4) ?
    C8 H8 . 0.9300 ?
    C9 C10 . 1.379(4) ?
    C9 H9 . 0.9300 ?
    C10 C11 . 1.367(4) ?
    C10 H10 . 0.9300 ?
    C11 H11 . 0.9300 ?
    C12 H12 . 0.9300 ?
    C13 H13 . 0.9300 ?
    C14 C15 . 1.506(3) ?
    C14 H14A . 0.9700 ?
    C14 H14B . 0.9700 ?
    C15 C16 . 1.501(3) ?
    C15 H15A . 0.9700 ?
    C15 H15B . 0.9700 ?
    C16 C17 . 1.490(3) ?
    C17 C18 . 1.390(3) ?
    C17 C22 . 1.402(3) ?
    C18 C19 . 1.375(4) ?
    C18 H18 . 0.9300 ?
    C19 C20 . 1.385(4) ?
    C19 H19 . 0.9300 ?
    C20 C21 . 1.384(4) ?
    C20 H20 . 0.9300 ?
    C21 C22 . 1.380(4) ?
    C21 H21 . 0.9300 ?
    C22 H22 . 0.9300 ?
loop_
    _geom_angle_atom_site_label_1
    _geom_angle_atom_site_label_2
    _geom_angle_atom_site_label_3
    _geom_angle_site_symmetry_1
    _geom_angle_site_symmetry_3
    _geom_angle
    _geom_angle_publ_flag
    N7 Cu1 N7 2_565 . 180.00(18) ?
    N7 Cu1 N1 2_565 2_565 90.26(8) ?
    N7 Cu1 N1 . 2_565 89.74(8) ?
    N7 Cu1 N1 2_565 . 89.74(8) ?
    N7 Cu1 N1 . . 90.26(8) ?
    N1 Cu1 N1 2_565 . 180.00(11) ?
    N8 Cu2 N8 2_655 . 180.00(19) ?
    N8 Cu2 N4 2_655 . 89.33(8) ?
    N8 Cu2 N4 . . 90.67(8) ?
    N8 Cu2 N4 2_655 2_655 90.67(8) ?
    N8 Cu2 N4 . 2_655 89.33(8) ?
    N4 Cu2 N4 . 2_655 180.00(16) ?
    C1 N1 C2 . . 102.3(2) ?
    C1 N1 Cu1 . . 129.55(16) ?
    C2 N1 Cu1 . . 128.06(16) ?
    C2 N2 N3 . . 102.5(2) ?
    C1 N3 N2 . . 109.74(19) ?
    C1 N3 C3 . . 129.3(2) ?
    N2 N3 C3 . . 120.9(2) ?
    C13 N4 C12 . . 103.1(2) ?
    C13 N4 Cu2 . . 126.30(16) ?
    C12 N4 Cu2 . . 130.52(16) ?
    C13 N5 N6 . . 110.04(19) ?
    C13 N5 C14 . . 128.9(2) ?
    N6 N5 C14 . . 121.02(19) ?
    C12 N6 N5 . . 102.6(2) ?
    C23 N7 Cu1 . . 169.1(2) ?
    C24 N8 Cu2 . . 163.5(2) ?
    N3 C1 N1 . . 110.6(2) ?
    N3 C1 H1 . . 124.7 ?
    N1 C1 H1 . . 124.7 ?
    N2 C2 N1 . . 114.9(2) ?
    N2 C2 H2 . . 122.6 ?
    N1 C2 H2 . . 122.6 ?
    N3 C3 C4 . . 110.8(2) ?
    N3 C3 H3A . . 109.5 ?
    C4 C3 H3A . . 109.5 ?
    N3 C3 H3B . . 109.5 ?
    C4 C3 H3B . . 109.5 ?
    H3A C3 H3B . . 108.1 ?
    C5 C4 C3 . . 113.0(2) ?
    C5 C4 H4A . . 109.0 ?
    C3 C4 H4A . . 109.0 ?
    C5 C4 H4B . . 109.0 ?
    C3 C4 H4B . . 109.0 ?
    H4A C4 H4B . . 107.8 ?
    O1 C5 C6 . . 120.9(2) ?
    O1 C5 C4 . . 120.6(2) ?
    C6 C5 C4 . . 118.5(2) ?
    C7 C6 C11 . . 118.1(2) ?
    C7 C6 C5 . . 123.3(2) ?
    C11 C6 C5 . . 118.6(2) ?
    C8 C7 C6 . . 120.4(2) ?
    C8 C7 H7 . . 119.8 ?
    C6 C7 H7 . . 119.8 ?
    C9 C8 C7 . . 120.4(3) ?
    C9 C8 H8 . . 119.8 ?
    C7 C8 H8 . . 119.8 ?
    C8 C9 C10 . . 119.7(3) ?
    C8 C9 H9 . . 120.1 ?
    C10 C9 H9 . . 120.1 ?
    C11 C10 C9 . . 120.1(2) ?
    C11 C10 H10 . . 119.9 ?
    C9 C10 H10 . . 119.9 ?
    C10 C11 C6 . . 121.2(2) ?
    C10 C11 H11 . . 119.4 ?
    C6 C11 H11 . . 119.4 ?
    N6 C12 N4 . . 114.5(2) ?
    N6 C12 H12 . . 122.8 ?
    N4 C12 H12 . . 122.8 ?
    N4 C13 N5 . . 109.8(2) ?
    N4 C13 H13 . . 125.1 ?
    N5 C13 H13 . . 125.1 ?
    N5 C14 C15 . . 110.65(18) ?
    N5 C14 H14A . . 109.5 ?
    C15 C14 H14A . . 109.5 ?
    N5 C14 H14B . . 109.5 ?
    C15 C14 H14B . . 109.5 ?
    H14A C14 H14B . . 108.1 ?
    C16 C15 C14 . . 112.52(18) ?
    C16 C15 H15A . . 109.1 ?
    C14 C15 H15A . . 109.1 ?
    C16 C15 H15B . . 109.1 ?
    C14 C15 H15B . . 109.1 ?
    H15A C15 H15B . . 107.8 ?
    O2 C16 C17 . . 120.8(2) ?
    O2 C16 C15 . . 120.6(2) ?
    C17 C16 C15 . . 118.55(19) ?
    C18 C17 C22 . . 119.4(2) ?
    C18 C17 C16 . . 119.2(2) ?
    C22 C17 C16 . . 121.4(2) ?
    C19 C18 C17 . . 120.4(2) ?
    C19 C18 H18 . . 119.8 ?
    C17 C18 H18 . . 119.8 ?
    C18 C19 C20 . . 120.1(3) ?
    C18 C19 H19 . . 120.0 ?
    C20 C19 H19 . . 120.0 ?
    C21 C20 C19 . . 120.1(2) ?
    C21 C20 H20 . . 120.0 ?
    C19 C20 H20 . . 120.0 ?
    C22 C21 C20 . . 120.3(3) ?
    C22 C21 H21 . . 119.8 ?
    C20 C21 H21 . . 119.8 ?
    C21 C22 C17 . . 119.7(2) ?
    C21 C22 H22 . . 120.2 ?
    C17 C22 H22 . . 120.2 ?
    N7 C23 S1 . . 178.5(2) ?
    N8 C24 S2 . . 179.5(3) ?
loop_
    _geom_torsion_atom_site_label_1
    _geom_torsion_atom_site_label_2
    _geom_torsion_atom_site_label_3
    _geom_torsion_atom_site_label_4
    _geom_torsion_site_symmetry_1
    _geom_torsion_site_symmetry_2
    _geom_torsion_site_symmetry_3
    _geom_torsion_site_symmetry_4
    _geom_torsion
    _geom_torsion_publ_flag
    N7 Cu1 N1 C1 2_565 . . . -34.9(2) ?
    N7 Cu1 N1 C1 . . . . 145.1(2) ?
    N7 Cu1 N1 C2 2_565 . . . 149.3(2) ?
    N7 Cu1 N1 C2 . . . . -30.7(2) ?
    C2 N2 N3 C1 . . . . 0.7(3) ?
    C2 N2 N3 C3 . . . . -176.3(3) ?
    N8 Cu2 N4 C13 2_655 . . . 157.5(2) ?
    N8 Cu2 N4 C13 . . . . -22.5(2) ?
    N8 Cu2 N4 C12 2_655 . . . -27.2(2) ?
    N8 Cu2 N4 C12 . . . . 152.8(2) ?
    C13 N5 N6 C12 . . . . -0.9(3) ?
    C14 N5 N6 C12 . . . . -179.9(2) ?
    N1 Cu1 N7 C23 2_565 . . . 117.2(11) ?
    N1 Cu1 N7 C23 . . . . -62.8(11) ?
    N4 Cu2 N8 C24 . . . . -146.7(8) ?
    N4 Cu2 N8 C24 2_655 . . . 33.3(8) ?
    N2 N3 C1 N1 . . . . -0.7(3) ?
    C3 N3 C1 N1 . . . . 176.0(2) ?
    C2 N1 C1 N3 . . . . 0.4(3) ?
    Cu1 N1 C1 N3 . . . . -176.23(17) ?
    N3 N2 C2 N1 . . . . -0.5(4) ?
    C1 N1 C2 N2 . . . . 0.1(3) ?
    Cu1 N1 C2 N2 . . . . 176.8(2) ?
    C1 N3 C3 C4 . . . . 143.1(3) ?
    N2 N3 C3 C4 . . . . -40.5(3) ?
    N3 C3 C4 C5 . . . . -166.5(2) ?
    C3 C4 C5 O1 . . . . 5.0(3) ?
    C3 C4 C5 C6 . . . . -176.4(2) ?
    O1 C5 C6 C7 . . . . 174.5(2) ?
    C4 C5 C6 C7 . . . . -4.1(3) ?
    O1 C5 C6 C11 . . . . -5.3(3) ?
    C4 C5 C6 C11 . . . . 176.0(2) ?
    C11 C6 C7 C8 . . . . 0.3(4) ?
    C5 C6 C7 C8 . . . . -179.5(2) ?
    C6 C7 C8 C9 . . . . 0.8(4) ?
    C7 C8 C9 C10 . . . . -0.9(4) ?
    C8 C9 C10 C11 . . . . -0.1(4) ?
    C9 C10 C11 C6 . . . . 1.2(4) ?
    C7 C6 C11 C10 . . . . -1.3(4) ?
    C5 C6 C11 C10 . . . . 178.5(2) ?
    N5 N6 C12 N4 . . . . 0.7(3) ?
    C13 N4 C12 N6 . . . . -0.3(3) ?
    Cu2 N4 C12 N6 . . . . -176.39(19) ?
    C12 N4 C13 N5 . . . . -0.3(3) ?
    Cu2 N4 C13 N5 . . . . 176.02(16) ?
    N6 N5 C13 N4 . . . . 0.8(3) ?
    C14 N5 C13 N4 . . . . 179.7(2) ?
    C13 N5 C14 C15 . . . . -107.1(3) ?
    N6 N5 C14 C15 . . . . 71.7(3) ?
    N5 C14 C15 C16 . . . . -172.76(19) ?
    C14 C15 C16 O2 . . . . 2.3(3) ?
    C14 C15 C16 C17 . . . . -177.49(19) ?
    O2 C16 C17 C18 . . . . 0.7(3) ?
    C15 C16 C17 C18 . . . . -179.5(2) ?
    O2 C16 C17 C22 . . . . 179.9(2) ?
    C15 C16 C17 C22 . . . . -0.3(3) ?
    C22 C17 C18 C19 . . . . -0.1(3) ?
    C16 C17 C18 C19 . . . . 179.1(2) ?
    C17 C18 C19 C20 . . . . 0.8(4) ?
    C18 C19 C20 C21 . . . . -0.6(4) ?
    C19 C20 C21 C22 . . . . -0.2(4) ?
    C20 C21 C22 C17 . . . . 0.9(4) ?
    C18 C17 C22 C21 . . . . -0.8(3) ?
    C16 C17 C22 C21 . . . . -179.9(2) ?
loop_
    _geom_hbond_atom_site_label_D
    _geom_hbond_atom_site_label_H
    _geom_hbond_atom_site_label_A
    _geom_hbond_site_symmetry_A
    _geom_hbond_distance_DH
    _geom_hbond_distance_HA
    _geom_hbond_distance_DA
    _geom_hbond_angle_DHA
    C13 H13 O1 . 0.93 2.58 3.330(3) 138
