# Supplementary material for: Bis[1-phenyl-3-(1H-1,2,4-triazol-1-yl-κN 4)propan-1-one]bis­(thio­cyanato-κN)copper(II)
Source: Acta Crystallogr Sect E Struct Rep Online. 2012 Jul 25;68(Pt 8):m1115. doi: 10.1107/S160053681203108X (PMC3414160; doi:10.1107/S160053681203108X)
Supplement: Supplementary file 2 [file e-68-m1115-Isup2.hkl]

# 
# h,k,l, Fc-squared, Fo-squared, sigma(Fo-squared) and status flag 
# 
data_I
_shelx_title ' 70227B in P-1' 
_shelx_refln_list_code          4 
_shelx_F_calc_maximum      201.65 
_exptl_crystal_F_000       598.00 
_reflns_d_resolution_high  0.8400 
 
loop_ 
 _symmetry_equiv_pos_as_xyz 
 'x, y, z' 
 '-x, -y, -z' 
 
_cell_length_a     9.8643 
_cell_length_b    10.1267 
_cell_length_c    14.3538 
_cell_angle_alpha  91.149 
_cell_angle_beta  101.270 
_cell_angle_gamma 110.857 
 
_shelx_F_squared_multiplier     1.000 
 
loop_ 
 _refln_index_h 
 _refln_index_k 
 _refln_index_l 
 _refln_F_squared_calc 
 _refln_F_squared_meas 
 _refln_F_squared_sigma 
 _refln_observed_status 
   1   0   0       96.93       93.08      2.06 o 
   2   0   0     3827.23     4089.96     57.15 o 
   3   0   0     1573.38     1668.31     24.82 o 
   4   0   0     3306.07     3216.81     46.48 o 
   5   0   0      647.73      688.40     13.00 o 
   6   0   0     1302.64     1255.98     21.38 o 
   7   0   0     1944.02     1961.56     22.27 o 
   8   0   0      286.74      288.42      7.65 o 
   9   0   0       49.63       49.03      4.20 o 
  10   0   0      104.43      107.80      5.55 o 
 -11   1   0      331.49      355.88     13.08 o 
 -10   1   0       32.96       39.62      4.53 o 
  -9   1   0      492.06      475.79      8.82 o 
  -8   1   0      485.78      468.50      8.48 o 
  -7   1   0      752.10      707.79     10.15 o 
  -6   1   0      122.77      149.21      6.05 o 
  -5   1   0     1536.58     1393.35     14.77 o 
  -4   1   0     1547.01     1691.00     17.41 o 
  -3   1   0     1893.28     1829.19     34.78 o 
  -2   1   0      132.70      146.57      2.09 o 
  -1   1   0     6107.68     5988.66     59.05 o 
   0   1   0      583.00      629.99      6.53 o 
   1   1   0     5906.08     5716.60     56.01 o 
   2   1   0     3010.38     3134.24     31.13 o 
   3   1   0      217.39      187.84      5.18 o 
   4   1   0       44.07       61.81      2.13 o 
   5   1   0     1043.90     1083.38     18.66 o 
   6   1   0        5.52        8.89      3.95 o 
   7   1   0      436.35      465.91      8.08 o 
   8   1   0        8.61        7.94      3.21 o 
   9   1   0       67.93       72.25      5.12 o 
  10   1   0      128.79      124.80      5.81 o 
 -11   2   0      106.56      117.27      8.14 o 
 -10   2   0      187.03      180.43      9.33 o 
  -9   2   0      599.00      611.20      9.98 o 
  -8   2   0     1305.82     1265.10     15.84 o 
  -7   2   0      267.23      262.79      8.32 o 
  -6   2   0       42.63       32.03      1.55 o 
  -5   2   0     1516.37     1554.42     13.58 o 
  -4   2   0       55.08       93.39      2.41 o 
  -3   2   0     3306.61     3658.63     29.55 o 
  -2   2   0    16885.81    17292.10    251.32 o 
  -1   2   0      551.79      592.65      5.21 o 
   0   2   0      372.45      396.05      4.75 o 
   1   2   0     6573.58     6984.21     68.12 o 
   2   2   0      131.74      114.98      2.47 o 
   3   2   0     1584.76     1745.99     18.33 o 
   4   2   0     2225.73     2337.89     42.69 o 
   5   2   0      562.61      600.94     12.96 o 
   6   2   0     1069.77     1053.46     19.84 o 
   7   2   0        7.78        8.44      2.79 o 
   8   2   0      757.45      760.23     12.63 o 
   9   2   0       25.10       30.91      4.33 o 
 -11   3   0       17.23       18.58      6.40 o 
 -10   3   0      190.68      172.68      9.05 o 
  -9   3   0      188.84      199.40      8.70 o 
  -8   3   0      113.61      120.72      4.48 o 
  -7   3   0      515.17      552.82      8.29 o 
  -6   3   0      997.18     1113.22     10.47 o 
  -5   3   0      923.17      942.70      8.87 o 
  -4   3   0      270.59      313.55      3.72 o 
  -3   3   0     1212.84     1183.01     12.73 o 
  -2   3   0        9.43        7.00      1.32 o 
  -1   3   0     8935.87     9010.24     88.38 o 
   0   3   0     3762.33     3970.77     39.39 o 
   1   3   0     1446.71     1399.66     14.92 o 
   2   3   0      306.58      282.82      7.69 o 
   3   3   0     5067.80     4868.30     99.46 o 
   4   3   0       41.93       44.03      4.07 o 
   5   3   0     1571.08     1544.32     26.40 o 
   6   3   0      175.56      167.19      7.83 o 
   7   3   0      377.08      376.55      7.75 o 
   8   3   0       84.70       87.59      7.51 o 
   9   3   0      195.95      194.62     10.63 o 
 -11   4   0       66.70       66.32      7.55 o 
 -10   4   0        4.61        5.34      4.66 o 
  -9   4   0      352.03      356.91     10.67 o 
  -8   4   0     1351.25     1361.12     24.15 o 
  -7   4   0        0.12        0.04      1.77 o 
  -6   4   0     2300.02     2346.78     21.20 o 
  -5   4   0      114.12      132.61      2.66 o 
  -4   4   0     2381.84     2313.59     23.99 o 
  -3   4   0       98.06      128.08      3.00 o 
  -2   4   0     1861.81     1716.27     20.11 o 
  -1   4   0       60.74       60.10      3.44 o 
   0   4   0     5583.68     5341.10     52.91 o 
   1   4   0      822.43      873.15     20.99 o 
   2   4   0       29.31       42.23      2.10 o 
   3   4   0       85.84       84.25      3.09 o 
   4   4   0      603.08      581.21      8.22 o 
   5   4   0        2.15        3.00      3.79 o 
   6   4   0        1.64        1.90      4.19 o 
   7   4   0       56.62       58.42      6.56 o 
   8   4   0      131.24      146.00      9.13 o 
 -11   5   0      179.24      172.01      9.96 o 
 -10   5   0       11.02       17.55      5.57 o 
  -9   5   0      397.90      387.38     11.50 o 
  -8   5   0        1.17       -4.80      3.20 o 
  -7   5   0      601.28      605.89      8.78 o 
  -6   5   0      301.23      305.42      6.09 o 
  -5   5   0      116.05       95.83      3.10 o 
  -4   5   0        5.03        7.04      1.60 o 
  -3   5   0       65.69       51.76      1.68 o 
  -2   5   0      534.23      544.05      5.56 o 
  -1   5   0      238.33      248.07      5.37 o 
   0   5   0     1019.08     1011.23     11.85 o 
   1   5   0       21.64       29.29      2.17 o 
   2   5   0       51.34       50.55      2.56 o 
   3   5   0       61.96       70.71      3.00 o 
   4   5   0      325.66      320.55      9.76 o 
   5   5   0      309.68      316.83     10.67 o 
   6   5   0       58.64       57.51      6.05 o 
   7   5   0       92.08      108.93      7.71 o 
 -11   6   0       97.82       91.90      7.47 o 
 -10   6   0       22.27       31.74      5.49 o 
  -9   6   0        3.05        3.36      4.55 o 
  -8   6   0      616.68      616.83     13.79 o 
  -7   6   0       97.93      108.55      4.66 o 
  -6   6   0      295.17      297.17     11.80 o 
  -5   6   0      357.64      368.26      6.17 o 
  -4   6   0        2.38        0.08      1.70 o 
  -3   6   0     1098.56     1136.96     10.50 o 
  -2   6   0      459.94      475.86      7.22 o 
  -1   6   0       60.16       69.05      2.72 o 
   0   6   0     2180.18     2186.10     26.13 o 
   1   6   0      236.87      237.09      5.00 o 
   2   6   0      249.62      239.15      5.39 o 
   3   6   0        0.90       -0.18      2.59 o 
   4   6   0     1327.87     1349.10     24.94 o 
   5   6   0        1.20       -3.00      4.35 o 
   6   6   0      124.03      141.82      8.81 o 
   7   6   0        3.40       11.66      6.80 o 
 -11   7   0      201.36      214.78     10.87 o 
 -10   7   0        0.26        4.86      5.41 o 
  -9   7   0      338.79      342.92     10.67 o 
  -8   7   0       85.08       88.41      4.02 o 
  -7   7   0      623.02      641.39      9.56 o 
  -6   7   0       19.35       20.15      2.55 o 
  -5   7   0      483.53      476.91      7.51 o 
  -4   7   0       37.36       39.60      2.48 o 
  -3   7   0     1699.32     1653.81     16.65 o 
  -2   7   0        8.54       10.47      2.01 o 
  -1   7   0     1011.27      960.30     14.23 o 
   0   7   0      399.56      381.67      6.75 o 
   1   7   0       54.78       57.84      3.30 o 
   2   7   0       18.08       15.53      2.83 o 
   3   7   0      210.78      223.12      9.25 o 
   4   7   0        8.81        9.80      5.22 o 
   5   7   0       72.97       80.67      7.15 o 
   6   7   0        3.67        4.35      5.81 o 
 -10   8   0      137.68      141.18      8.54 o 
  -9   8   0        2.08        3.83      4.90 o 
  -8   8   0      408.16      399.15     12.57 o 
  -7   8   0       89.34       86.36      4.12 o 
  -6   8   0      590.16      591.05      9.09 o 
  -5   8   0       23.59       21.31      3.70 o 
  -4   8   0     1037.08     1055.35     19.68 o 
  -3   8   0       12.56       16.70      2.44 o 
  -2   8   0      109.55      116.26     10.22 o 
  -1   8   0       61.34       80.18      3.58 o 
   0   8   0      507.14      529.45     23.34 o 
   1   8   0        3.09        2.97      2.53 o 
   2   8   0       37.30       30.98      3.43 o 
   3   8   0       24.26       20.04      5.41 o 
   4   8   0       11.96       11.86      5.89 o 
   5   8   0        7.67        3.75      5.73 o 
 -10   9   0      138.44      171.81      9.84 o 
  -9   9   0       56.25       71.46      6.76 o 
  -8   9   0        1.17       -0.22      3.21 o 
  -7   9   0       53.02       57.59      4.27 o 
  -6   9   0       48.10       61.70      5.69 o 
  -5   9   0      143.97      164.03      7.43 o 
  -4   9   0       29.40       21.22      4.31 o 
  -3   9   0      340.51      330.11      9.92 o 
  -2   9   0      298.18      278.99      6.18 o 
  -1   9   0      426.45      410.59      7.75 o 
   0   9   0        2.51        0.65      2.83 o 
   1   9   0       73.08       61.12      7.81 o 
   2   9   0       18.82       20.01      3.55 o 
   3   9   0       95.14       82.84      7.63 o 
  -9  10   0       17.60       22.81      5.41 o 
  -8  10   0       73.13       82.05      7.04 o 
  -7  10   0        0.17        4.03      4.98 o 
  -6  10   0        3.43        2.53      4.82 o 
  -5  10   0      145.92      140.63      7.59 o 
  -4  10   0       18.16       15.97      5.02 o 
  -3  10   0        1.13        4.35      4.62 o 
  -2  10   0        6.14        7.31      4.66 o 
  -1  10   0        0.13        3.52      3.04 o 
   0  10   0      332.23      314.82      7.56 o 
   1  10   0        8.33       10.55      3.56 o 
   2  10   0      113.48      140.35      8.89 o 
  -8  11   0        6.02       11.50      6.05 o 
  -7  11   0       36.73       39.76      6.09 o 
  -6  11   0        0.25       -1.03      4.66 o 
  -5  11   0        1.54        4.15      5.41 o 
  -4  11   0       58.99       54.74      5.97 o 
  -3  11   0        2.63        2.06      4.66 o 
  -2  11   0        9.81        7.55      4.82 o 
  -1  11   0      131.48      144.38      8.38 o 
   0  11   0        8.25       11.15      4.11 o 
  -5  12   0       11.76       20.43      6.40 o 
  -4  12   0      161.45      166.99      9.37 o 
   4 -12   1       92.27       81.74      7.27 o 
   5 -12   1        4.36        3.44      5.45 o 
   0 -11   1        6.18        5.90      4.04 o 
   1 -11   1       48.06       46.52      6.60 o 
   2 -11   1        2.13        0.00      5.22 o 
   3 -11   1      397.54      410.43     12.77 o 
   4 -11   1        1.67       -4.15      4.94 o 
   5 -11   1       74.24       69.05      6.88 o 
   6 -11   1       58.68       70.71      7.04 o 
   7 -11   1       41.00       44.90      6.56 o 
   8 -11   1        7.83        7.04      5.89 o 
  -2 -10   1      212.84      201.46      7.09 o 
  -1 -10   1       22.44       30.33      4.11 o 
   0 -10   1      246.15      225.71      6.51 o 
   1 -10   1       42.39       30.02      5.16 o 
   2 -10   1      588.83      579.01      9.76 o 
   3 -10   1        0.99        0.47      3.99 o 
   4 -10   1      299.61      295.17      9.96 o 
   5 -10   1      115.92      110.08      6.72 o 
   6 -10   1       12.07       18.38      5.14 o 
   7 -10   1       28.41       21.30      5.45 o 
   8 -10   1       42.43       57.35      5.97 o 
   9 -10   1       20.58       19.92      5.93 o 
  -4  -9   1       12.86       15.26      6.64 o 
  -3  -9   1       18.69       10.04      5.73 o 
  -2  -9   1       40.50       33.38      3.93 o 
  -1  -9   1       29.77       25.77      3.55 o 
   0  -9   1       50.08       61.82      3.62 o 
   1  -9   1       18.56       21.71      5.04 o 
   2  -9   1       62.31       78.29      8.44 o 
   3  -9   1        8.03       12.80      2.72 o 
   4  -9   1      375.08      406.55     11.34 o 
   5  -9   1      127.54      147.27      7.15 o 
   6  -9   1      110.08      115.73      6.68 o 
   7  -9   1      390.57      397.50     11.07 o 
   8  -9   1        9.83       13.83      3.27 o 
   9  -9   1        5.12       11.26      5.49 o 
  10  -9   1        1.48       -1.42      5.22 o 
  -5  -8   1        0.95        1.26      6.09 o 
  -4  -8   1        2.63        5.65      5.14 o 
  -3  -8   1        5.50        5.30      3.25 o 
  -2  -8   1      111.97      120.77      6.34 o 
  -1  -8   1      351.15      311.17      7.69 o 
   0  -8   1       18.04       23.72      4.01 o 
   1  -8   1       47.77       50.31      3.09 o 
   2  -8   1      886.60      858.57     11.50 o 
   3  -8   1      543.98      606.84     17.94 o 
   4  -8   1      318.32      329.64      9.29 o 
   5  -8   1       40.22       45.29      3.28 o 
   6  -8   1     1122.76     1119.78     14.23 o 
   7  -8   1        8.48       13.43      2.80 o 
   8  -8   1      243.34      235.07      6.24 o 
   9  -8   1       16.71       14.15      5.34 o 
  10  -8   1       23.21       22.37      6.01 o 
  -6  -7   1       16.63       16.52      6.09 o 
  -5  -7   1       25.38       31.26      6.32 o 
  -4  -7   1       13.48       13.56      4.70 o 
  -3  -7   1     1337.27     1336.26     16.76 o 
  -2  -7   1       80.61       78.46      6.64 o 
  -1  -7   1     3251.66     3089.07     32.99 o 
   0  -7   1        6.51        8.70      2.23 o 
   1  -7   1       97.63       93.47      3.75 o 
   2  -7   1        0.46       -0.82      1.91 o 
   3  -7   1     1886.71     1845.26     16.31 o 
   4  -7   1      290.20      305.54      4.45 o 
   5  -7   1       70.94       64.88      3.06 o 
   6  -7   1        0.22       -1.29      2.25 o 
   7  -7   1     1159.80     1149.26     26.64 o 
   8  -7   1        0.01        0.72      2.65 o 
   9  -7   1       86.79      108.38      7.04 o 
  10  -7   1       51.24       46.20      6.52 o 
  11  -7   1       33.18       37.51      7.04 o 
  -7  -6   1       10.01       16.13      6.84 o 
  -6  -6   1      218.12      210.43     10.36 o 
  -5  -6   1        0.28        0.91      4.51 o 
  -4  -6   1      448.58      462.84     12.65 o 
  -3  -6   1      299.73      275.71      6.00 o 
  -2  -6   1      890.19      893.81     18.91 o 
  -1  -6   1      305.13      319.06     12.69 o 
   0  -6   1        9.00       10.63      1.95 o 
   1  -6   1      214.07      220.43      4.92 o 
   2  -6   1      173.03      177.81      2.92 o 
   3  -6   1        0.09       -0.79      1.22 o 
   4  -6   1       61.00       68.23      2.71 o 
   5  -6   1      115.58      115.86      3.72 o 
   6  -6   1      326.12      346.40      4.99 o 
   7  -6   1      129.67      133.24     11.44 o 
   8  -6   1      501.72      480.50     12.25 o 
   9  -6   1      419.04      399.87     11.46 o 
  10  -6   1      196.37      202.17      9.17 o 
  11  -6   1       82.10       92.17      7.55 o 
  -8  -5   1       49.77       60.12      7.47 o 
  -7  -5   1       64.95       74.46      6.88 o 
  -6  -5   1       36.65       40.08      5.53 o 
  -5  -5   1       43.70       44.19      5.61 o 
  -4  -5   1      316.55      297.24      5.91 o 
  -3  -5   1      263.58      262.94      6.13 o 
  -2  -5   1       19.17       16.40      2.25 o 
  -1  -5   1      811.19      790.06      9.96 o 
   0  -5   1       41.06       44.57      2.25 o 
   1  -5   1       68.12       46.45      1.44 o 
   2  -5   1      549.16      563.64      5.73 o 
   3  -5   1     1025.96      932.92      8.75 o 
   4  -5   1      407.34      396.14      5.87 o 
   5  -5   1     1639.23     1690.73     18.54 o 
   6  -5   1      189.43      181.13      4.64 o 
   7  -5   1     1335.26     1297.78     13.10 o 
   8  -5   1      294.33      281.69      8.97 o 
   9  -5   1      183.27      201.06      8.85 o 
  10  -5   1       54.66       61.90      6.64 o 
  11  -5   1       54.44       59.84      6.88 o 
  -8  -4   1       46.26       50.20      6.52 o 
  -7  -4   1        0.31        0.51      4.58 o 
  -6  -4   1       88.96       77.47      6.40 o 
  -5  -4   1      102.26       97.39      6.28 o 
  -4  -4   1      654.88      598.76      7.90 o 
  -3  -4   1        7.58        7.22      1.30 o 
  -2  -4   1      720.22      615.09      6.18 o 
  -1  -4   1      276.15      262.06      4.37 o 
   0  -4   1      879.24      743.77      8.90 o 
   1  -4   1     1014.44     1094.44      9.59 o 
   2  -4   1    11256.93    11294.86     89.34 o 
   3  -4   1      383.95      391.12      5.39 o 
   4  -4   1       21.75       65.86      4.01 o 
   5  -4   1       32.62       50.81      1.84 o 
   6  -4   1     1718.88     1747.91     15.60 o 
   7  -4   1      408.09      375.71      9.25 o 
   8  -4   1      337.30      343.52      6.76 o 
   9  -4   1       32.69       36.52      4.90 o 
  10  -4   1      144.60      129.52      7.51 o 
  11  -4   1       10.47        5.45      6.05 o 
  -9  -3   1      590.03      598.53     16.52 o 
  -8  -3   1       24.21       35.61      6.24 o 
  -7  -3   1     1071.35      993.85     19.92 o 
  -6  -3   1       12.49       14.39      2.85 o 
  -5  -3   1     3719.20     3685.75     38.21 o 
  -4  -3   1      150.36      167.31      4.33 o 
  -3  -3   1     2307.04     2267.62     23.74 o 
  -2  -3   1      547.85      577.99      7.26 o 
  -1  -3   1     5507.29     5676.12     55.92 o 
   0  -3   1     2254.79     2240.34     22.83 o 
   1  -3   1      985.08     1181.97     10.07 o 
   2  -3   1     1394.78     1523.18     15.86 o 
   3  -3   1       53.45       64.43      2.89 o 
   4  -3   1       53.60       53.25      1.94 o 
   5  -3   1       37.98       61.12      2.29 o 
   6  -3   1       47.40       54.83      2.43 o 
   7  -3   1     1162.60     1141.48     19.72 o 
   8  -3   1        1.73        4.44      2.78 o 
   9  -3   1      178.83      188.97      5.82 o 
  10  -3   1       44.23       40.87      6.17 o 
  11  -3   1      318.03      308.02     11.62 o 
  -9  -2   1       10.80       10.83      4.92 o 
  -8  -2   1      556.98      566.29      9.72 o 
  -7  -2   1       85.70       89.57      4.11 o 
  -6  -2   1      938.05      957.58     12.48 o 
  -5  -2   1      104.25      100.39      3.71 o 
  -4  -2   1      927.57      977.90      9.17 o 
  -3  -2   1       47.13       59.76      3.62 o 
  -2  -2   1     4069.45     4136.88     33.31 o 
  -1  -2   1    31050.02    30724.62    245.07 o 
   0  -2   1     2510.39     2599.47     36.60 o 
   1  -2   1     1738.86     1725.94     17.54 o 
   2  -2   1     2176.34     2241.38     31.70 o 
   3  -2   1       12.87        7.32      1.05 o 
   4  -2   1     1100.58     1059.09     11.47 o 
   5  -2   1        0.08       -0.65      2.59 o 
   6  -2   1     2052.58     2002.92     30.91 o 
   7  -2   1       13.74       17.59      3.95 o 
   8  -2   1      559.03      530.90     11.24 o 
   9  -2   1       85.49       85.17      4.47 o 
  10  -2   1      186.13      184.08      7.09 o 
  11  -2   1       13.64        9.64      5.73 o 
 -10  -1   1        0.04        3.83      4.12 o 
  -9  -1   1      122.80      134.16      5.51 o 
  -8  -1   1       92.87       94.28     10.22 o 
  -7  -1   1       14.84        9.16      2.82 o 
  -6  -1   1        2.30        3.16      3.46 o 
  -5  -1   1       16.44       24.15      1.46 o 
  -4  -1   1      213.14      215.10      3.04 o 
  -3  -1   1     1679.43     1554.74     13.20 o 
  -2  -1   1     1561.23     1569.65     13.03 o 
  -1  -1   1     6257.62     6068.65     48.52 o 
   0  -1   1       14.20       15.20      1.64 o 
   1  -1   1     5112.49     5329.93     74.27 o 
   2  -1   1      414.65      467.80      5.26 o 
   3  -1   1     3164.28     3049.32     48.66 o 
   4  -1   1       40.44       38.90      1.36 o 
   5  -1   1     4499.94     4423.39     63.48 o 
   6  -1   1      414.68      418.61      9.88 o 
   7  -1   1     1979.80     1930.16     31.11 o 
   8  -1   1      364.96      347.07     10.36 o 
   9  -1   1      103.00      109.22      4.77 o 
  10  -1   1        7.59       10.17      4.19 o 
 -10   0   1       86.42       91.15      5.25 o 
  -9   0   1      251.79      242.67     11.64 o 
  -8   0   1      153.96      184.96      5.91 o 
  -7   0   1       21.36       21.97      7.41 o 
  -6   0   1     2614.13     2667.34     28.37 o 
  -5   0   1      147.08      155.86      3.66 o 
  -4   0   1     7099.00     7123.87     56.88 o 
  -3   0   1     3053.22     3306.26     35.50 o 
  -2   0   1      542.41      532.43      5.80 o 
  -1   0   1        5.35       -1.21      0.80 o 
   1   0   1      223.57      221.46      4.03 o 
   2   0   1     1012.25      994.21     15.26 o 
   3   0   1      529.52      563.78     10.08 o 
   4   0   1      689.91      618.33     11.46 o 
   5   0   1      108.70      114.03      5.14 o 
   6   0   1     1741.16     1751.27     28.30 o 
   7   0   1      662.67      633.62     13.75 o 
   8   0   1       32.71       41.62      5.45 o 
   9   0   1        0.01        0.38      3.17 o 
  10   0   1      112.94      114.39      5.57 o 
 -11   1   1      161.08      160.31      9.53 o 
 -10   1   1        1.64        1.47      3.50 o 
  -9   1   1      639.09      616.90     10.14 o 
  -8   1   1       17.21       12.56      3.01 o 
  -7   1   1     3606.75     3690.31     38.48 o 
  -6   1   1      180.11      185.39      7.17 o 
  -5   1   1     2011.87     1970.96     16.84 o 
  -4   1   1      692.21      734.85      6.91 o 
  -3   1   1     1013.47      941.42      8.27 o 
  -2   1   1       11.95       26.04      0.97 o 
  -1   1   1    11702.78    11600.28    114.29 o 
   0   1   1      532.87      537.35      6.23 o 
   1   1   1      389.78      351.93      4.24 o 
   2   1   1       78.99       94.93      1.86 o 
   4   1   1       24.67       21.90      2.92 o 
   5   1   1        3.22        8.30      3.12 o 
   6   1   1       58.64       55.77      4.74 o 
   7   1   1      518.33      517.62     12.89 o 
   8   1   1       70.80       74.98      6.52 o 
   9   1   1       39.84       37.79      4.31 o 
  10   1   1       98.85      106.51      9.09 o 
 -11   2   1      219.02      203.75     10.59 o 
 -10   2   1      306.70      291.22     10.83 o 
  -9   2   1        0.35        1.79      3.20 o 
  -8   2   1       12.09        7.03      2.79 o 
  -7   2   1       35.11       40.34      2.78 o 
  -6   2   1       52.91       38.01      2.19 o 
  -5   2   1       57.06       59.51      1.88 o 
  -4   2   1      830.00      792.47      7.35 o 
  -3   2   1    10934.40    11553.03     91.58 o 
  -2   2   1     3762.32     3891.48     38.22 o 
  -1   2   1     5400.75     5405.73     43.05 o 
   0   2   1    11284.12    11392.36    111.86 o 
   1   2   1     7592.36     7790.59     75.90 o 
   2   2   1      318.04      292.64      4.13 o 
   3   2   1        4.54        4.66      1.12 o 
   4   2   1      225.39      196.86      9.86 o 
   5   2   1      198.68      167.07      6.76 o 
   6   2   1     2828.63     2807.53     43.79 o 
   7   2   1       15.67       22.85      4.82 o 
   8   2   1      157.43      155.73      8.93 o 
   9   2   1        7.93       10.30      4.14 o 
 -11   3   1      123.99      123.40      8.06 o 
 -10   3   1        2.29       -2.09      5.06 o 
  -9   3   1      339.45      317.66     10.36 o 
  -8   3   1      178.27      196.33     11.98 o 
  -7   3   1      279.42      296.85      6.98 o 
  -6   3   1      425.50      439.03      5.18 o 
  -5   3   1      285.47      263.34      3.54 o 
  -4   3   1      388.65      397.66      4.31 o 
  -3   3   1     1814.26     1767.61     18.36 o 
  -2   3   1      260.49      271.66      3.27 o 
  -1   3   1    19558.30    19015.21    152.53 o 
   0   3   1      540.67      553.36      6.69 o 
   1   3   1     5493.35     5468.85     53.97 o 
   2   3   1     3112.75     3188.47     32.34 o 
   3   3   1     6503.71     6314.23     81.05 o 
   4   3   1        1.89        3.55      1.74 o 
   5   3   1     1155.56     1125.91     20.91 o 
   6   3   1      593.13      603.47     14.19 o 
   7   3   1      278.54      298.61     10.91 o 
   8   3   1        5.31        0.08      5.02 o 
   9   3   1       74.22       94.86      8.66 o 
 -11   4   1       22.90       14.23      5.49 o 
 -10   4   1      424.04      398.45     11.94 o 
  -9   4   1      265.82      271.10      9.37 o 
  -8   4   1     2086.13     2091.62     33.83 o 
  -7   4   1        0.80       -1.75      1.99 o 
  -6   4   1      250.61      195.92      3.36 o 
  -5   4   1      727.01      803.83      7.82 o 
  -4   4   1     1031.72      882.33     10.42 o 
  -3   4   1       36.90       47.43      1.47 o 
  -2   4   1     8582.64     8562.44     68.11 o 
  -1   4   1     1288.61     1377.52     17.60 o 
   0   4   1     1498.37     1367.98     14.85 o 
   1   4   1      164.62      182.13      3.75 o 
   2   4   1     1242.03     1208.80     13.76 o 
   3   4   1        3.43        3.06      1.76 o 
   4   4   1      233.33      249.72      8.85 o 
   5   4   1        9.18        7.35      4.62 o 
   6   4   1      110.01      116.72      7.47 o 
   7   4   1        0.01        0.87      4.70 o 
   8   4   1       92.02       80.39      8.02 o 
 -11   5   1       72.79       69.76      6.88 o 
 -10   5   1        2.63        0.59      4.43 o 
  -9   5   1      396.50      377.19     11.30 o 
  -8   5   1      417.20      436.59     11.15 o 
  -7   5   1     1314.95     1268.20     15.11 o 
  -6   5   1      474.90      453.96      7.03 o 
  -5   5   1        3.72        3.20      1.26 o 
  -4   5   1       71.25       67.17      2.64 o 
  -3   5   1       53.22       50.33      1.62 o 
  -2   5   1       70.94       78.22      2.01 o 
  -1   5   1      242.30      244.88      3.25 o 
   0   5   1       68.53       76.61      2.82 o 
   1   5   1      864.10      873.20     10.80 o 
   2   5   1        7.69       11.83      1.97 o 
   3   5   1      203.48      190.24      4.74 o 
   4   5   1      237.86      233.51      9.05 o 
   5   5   1      694.21      713.31     16.17 o 
   6   5   1       27.09       17.90      5.73 o 
   7   5   1      203.27      211.42     10.04 o 
 -11   6   1       69.27       68.38      7.59 o 
 -10   6   1       73.12       85.41      7.07 o 
  -9   6   1       16.62       20.16      4.94 o 
  -8   6   1      141.04      153.06      4.95 o 
  -7   6   1       68.16       74.60      3.48 o 
  -6   6   1     1078.87     1132.90     13.81 o 
  -5   6   1      126.94      113.62      3.62 o 
  -4   6   1        2.95        4.23      1.29 o 
  -3   6   1      121.22      120.87      2.55 o 
  -2   6   1     1520.09     1566.75     16.72 o 
  -1   6   1      195.15      219.48      4.45 o 
   0   6   1      910.84      869.95     10.91 o 
   1   6   1      148.77      139.78      5.81 o 
   2   6   1      287.41      300.79      5.90 o 
   3   6   1      101.73       93.57      3.91 o 
   4   6   1      982.22      979.47     19.80 o 
   5   6   1       15.38       18.14      5.06 o 
   6   6   1      509.83      516.79     15.14 o 
   7   6   1       63.08       57.03      7.35 o 
 -11   7   1        9.63        6.28      6.13 o 
 -10   7   1       96.35       92.05      7.43 o 
  -9   7   1      219.56      235.01      9.05 o 
  -8   7   1       92.14       96.44      4.15 o 
  -7   7   1      280.76      300.07      8.68 o 
  -6   7   1       92.50       93.93      6.26 o 
  -5   7   1      773.37      753.41     10.09 o 
  -4   7   1       17.86       18.48      2.29 o 
  -3   7   1     1161.25     1157.12     10.95 o 
  -2   7   1        9.35       10.01      2.02 o 
  -1   7   1     1843.56     1847.84     20.65 o 
   0   7   1        0.05       -1.82      2.04 o 
   1   7   1     1108.08     1141.14     14.33 o 
   2   7   1        0.10       -0.91      2.56 o 
   3   7   1      179.30      190.83      8.85 o 
   4   7   1       20.73       17.04      5.10 o 
   5   7   1        2.73       -0.55      5.14 o 
   6   7   1       11.09       14.07      6.84 o 
 -10   8   1       61.75       71.42      7.11 o 
  -9   8   1        4.97        6.40      4.86 o 
  -8   8   1      202.17      199.39      5.85 o 
  -7   8   1      264.07      261.85      6.23 o 
  -6   8   1       13.51       12.43      2.77 o 
  -5   8   1      577.22      631.14      9.22 o 
  -4   8   1       16.83       21.22      3.75 o 
  -3   8   1      223.95      236.83      8.26 o 
  -2   8   1        1.19        1.58      2.57 o 
  -1   8   1      101.88       95.40      3.90 o 
   0   8   1       28.13       32.17      2.81 o 
   1   8   1      195.10      170.87      5.26 o 
   2   8   1       18.46       16.56      3.13 o 
   3   8   1        1.12       -1.78      4.51 o 
   4   8   1        1.71        1.94      5.85 o 
   5   8   1       37.14       39.25      7.51 o 
 -10   9   1       20.46       19.33      6.05 o 
  -9   9   1      272.36      286.81      7.41 o 
  -8   9   1      157.60      164.44      5.81 o 
  -7   9   1       88.80       99.15      4.57 o 
  -6   9   1      201.66      204.66      8.22 o 
  -5   9   1       44.71       38.30      4.66 o 
  -4   9   1       58.37       61.98      5.22 o 
  -3   9   1       46.46       44.47      4.78 o 
  -2   9   1      227.97      241.25      6.78 o 
  -1   9   1       56.23       62.11      3.59 o 
   0   9   1        5.52        3.50      3.06 o 
   1   9   1        3.66        1.13      3.07 o 
   2   9   1       91.56       79.36      5.45 o 
   3   9   1      232.04      226.83     10.83 o 
  -9  10   1       22.66       24.35      6.05 o 
  -8  10   1      189.39      193.99      9.45 o 
  -7  10   1        0.10       -1.86      4.82 o 
  -6  10   1      295.47      282.41     10.43 o 
  -5  10   1      184.99      209.52      8.77 o 
  -4  10   1      831.16      772.55     17.11 o 
  -3  10   1       18.78       15.69      4.98 o 
  -2  10   1      353.28      330.31     10.55 o 
  -1  10   1       42.28       40.63      5.61 o 
   0  10   1      155.04      172.40      5.93 o 
   1  10   1        1.16       -2.83      3.35 o 
   2  10   1       68.99       91.54      8.02 o 
  -8  11   1        4.92       -1.03      5.89 o 
  -7  11   1       50.93       41.50      6.13 o 
  -6  11   1        0.29        2.33      5.41 o 
  -5  11   1      430.19      429.12     12.92 o 
  -4  11   1      186.66      181.34      8.97 o 
  -3  11   1      234.31      252.56     10.55 o 
  -2  11   1        6.08        9.01      4.98 o 
  -1  11   1       35.29       46.44      6.44 o 
   0  11   1        2.42        0.59      5.06 o 
  -4  12   1        0.82        8.54      5.61 o 
   0 -11   2       30.26       31.62      4.48 o 
   1 -11   2       37.17       43.35      4.29 o 
   2 -11   2       48.31       38.02      5.77 o 
   3 -11   2       11.66       11.26      5.45 o 
   4 -11   2        0.05       -2.85      5.10 o 
   5 -11   2       78.32       71.94      6.96 o 
   6 -11   2      101.31      121.66      7.63 o 
   7 -11   2       61.04       70.67      6.76 o 
  -2 -10   2      358.46      327.78      8.79 o 
  -1 -10   2        5.65        3.64      3.66 o 
   0 -10   2        7.65        5.66      5.89 o 
   1 -10   2       65.36       68.21      4.18 o 
   2 -10   2        3.33        5.40      4.27 o 
   3 -10   2       24.90       19.33      5.02 o 
   4 -10   2       23.86       24.90      4.66 o 
   5 -10   2      225.55      195.21      8.42 o 
   6 -10   2       76.56       87.31      6.72 o 
   7 -10   2       22.42       21.54      4.94 o 
   8 -10   2       15.81       13.24      5.41 o 
  -4  -9   2        0.52        1.54      6.21 o 
  -3  -9   2       38.60       27.23      6.17 o 
  -2  -9   2       28.72       28.28      3.86 o 
  -1  -9   2       61.55       62.28      4.14 o 
   0  -9   2      233.09      230.51      6.07 o 
   1  -9   2      118.63      126.78      4.99 o 
   2  -9   2        3.98        8.06      2.77 o 
   3  -9   2      204.26      230.57      8.00 o 
   4  -9   2      105.47      102.73      5.93 o 
   5  -9   2       23.04       24.19      4.27 o 
   6  -9   2       77.14       62.92      5.65 o 
   7  -9   2       13.13       17.35      4.78 o 
   8  -9   2       39.94       40.09      3.91 o 
   9  -9   2       34.71       26.17      6.01 o 
  -5  -8   2        5.35        5.34      5.49 o 
  -4  -8   2        7.46        5.85      5.45 o 
  -3  -8   2        6.69       14.06      3.30 o 
  -2  -8   2      675.48      656.84     10.47 o 
  -1  -8   2      388.26      413.99      7.70 o 
   0  -8   2      543.72      573.14     19.60 o 
   1  -8   2      230.25      223.23      5.29 o 
   2  -8   2      368.98      351.98      6.62 o 
   3  -8   2      153.24      156.42      4.73 o 
   4  -8   2      682.65      680.27      9.80 o 
   5  -8   2       45.19       60.08      4.74 o 
   6  -8   2       68.28       61.56      3.46 o 
   7  -8   2       22.45       21.09      3.10 o 
   8  -8   2       12.07       13.29      5.14 o 
   9  -8   2        2.18       -6.48      4.78 o 
  10  -8   2       27.21       19.72      6.17 o 
  -6  -7   2        1.59        0.95      6.05 o 
  -5  -7   2      247.60      254.94     10.36 o 
  -4  -7   2        1.35        5.85      4.47 o 
  -3  -7   2      384.10      387.57     16.46 o 
  -2  -7   2      324.54      319.96      9.62 o 
  -1  -7   2      821.86      757.83     13.22 o 
   0  -7   2        1.80       -0.71      2.12 o 
   1  -7   2      684.14      678.13      9.55 o 
   2  -7   2      175.94      162.40      4.41 o 
   3  -7   2     1790.11     1876.79     30.73 o 
   4  -7   2        0.00        1.00      1.99 o 
   5  -7   2      978.67     1034.14     12.78 o 
   6  -7   2       23.76       26.71      2.81 o 
   7  -7   2       41.73       48.40      3.74 o 
   8  -7   2        6.19        5.53      4.35 o 
   9  -7   2       14.02       24.82      4.94 o 
  10  -7   2       33.71       27.15      5.65 o 
  -7  -6   2        6.62        6.44      6.36 o 
  -6  -6   2      173.15      181.38      9.84 o 
  -5  -6   2        2.80        3.16      4.86 o 
  -4  -6   2      107.17      113.67      6.84 o 
  -3  -6   2      199.77      201.26      5.87 o 
  -2  -6   2       45.51       48.44      2.90 o 
  -1  -6   2        0.14       -0.61      1.92 o 
   0  -6   2       78.57       82.53      3.17 o 
   1  -6   2        8.31       11.30      1.87 o 
   2  -6   2      322.62      343.25      4.35 o 
   3  -6   2     1096.41     1142.30     10.68 o 
   4  -6   2      360.45      379.36      6.01 o 
   5  -6   2      128.83      120.85      6.98 o 
   6  -6   2     1249.35     1267.26     23.91 o 
   7  -6   2      276.81      263.67      8.66 o 
   8  -6   2       92.01       87.67      5.65 o 
   9  -6   2      143.40      146.04      8.14 o 
  10  -6   2      122.73      136.32      8.34 o 
  11  -6   2        0.76       -1.90      5.41 o 
  -8  -5   2        0.05       -2.45      5.77 o 
  -7  -5   2       35.14       31.62      5.97 o 
  -6  -5   2      118.86      119.09      7.19 o 
  -5  -5   2      108.47      105.18      6.80 o 
  -4  -5   2      187.85      171.50      4.58 o 
  -3  -5   2      492.25      502.59     13.42 o 
  -2  -5   2      407.33      411.72      6.58 o 
  -1  -5   2      543.35      524.64      7.51 o 
   0  -5   2      158.75      138.46      4.74 o 
   1  -5   2       15.70       36.04      1.35 o 
   2  -5   2       10.91        9.34      1.11 o 
   3  -5   2     1349.86     1231.35     13.65 o 
   4  -5   2     1164.61     1250.33     20.16 o 
   5  -5   2     2679.18     2610.26     38.58 o 
   6  -5   2       33.54       36.08      2.54 o 
   7  -5   2     1103.18     1036.18     13.20 o 
   8  -5   2        0.04       -0.12      3.56 o 
   9  -5   2      249.88      225.88      9.29 o 
  10  -5   2      194.17      171.78      8.70 o 
  11  -5   2      178.71      162.09      9.53 o 
  -8  -4   2      107.50      113.55      8.50 o 
  -7  -4   2       30.85       34.19      5.89 o 
  -6  -4   2      370.54      360.82     10.79 o 
  -5  -4   2       23.90       26.84      4.31 o 
  -4  -4   2     3245.52     3138.43     32.87 o 
  -3  -4   2     1418.81     1479.63     22.60 o 
  -2  -4   2    10112.53    10212.36    137.24 o 
  -1  -4   2      550.90      576.33      7.52 o 
   0  -4   2     3150.05     3019.99     30.83 o 
   1  -4   2      147.05      169.56      4.90 o 
   2  -4   2     7099.74     7149.61     78.30 o 
   3  -4   2     3159.66     3417.56     48.77 o 
   4  -4   2     2615.16     2704.06     39.17 o 
   5  -4   2      491.11      503.40      6.96 o 
   6  -4   2     3033.59     3130.23     32.23 o 
   7  -4   2       62.23       61.26      4.62 o 
   8  -4   2      442.01      472.36     11.74 o 
   9  -4   2       18.48       31.62      4.82 o 
  10  -4   2      334.96      319.16     11.46 o 
  11  -4   2       11.73       12.49      6.40 o 
  -9  -3   2      315.14      313.99     12.49 o 
  -8  -3   2        1.28       -6.88      4.58 o 
  -7  -3   2       74.28       84.62      6.60 o 
  -6  -3   2       15.81       22.13      7.61 o 
  -5  -3   2     2729.65     2788.22     29.54 o 
  -4  -3   2       40.26       39.32      1.70 o 
  -3  -3   2     1536.77     1494.95     14.15 o 
  -2  -3   2       40.69       42.17      1.60 o 
  -1  -3   2     1113.87     1144.65     12.57 o 
   0  -3   2     1063.03     1144.04     12.44 o 
   1  -3   2     1458.68     1586.29     23.52 o 
   2  -3   2      897.69      930.38     14.55 o 
   3  -3   2      205.04      216.95      4.94 o 
   4  -3   2      533.55      674.30      8.17 o 
   5  -3   2     2149.81     2285.54     23.75 o 
   6  -3   2       57.74       50.16      3.95 o 
   7  -3   2      742.44      717.89     14.55 o 
   8  -3   2      267.06      250.51      8.66 o 
   9  -3   2       36.16       47.51      3.77 o 
  10  -3   2      133.70      128.89      7.63 o 
  11  -3   2      139.13      143.99      9.25 o 
 -10  -2   2      385.33      379.95     13.60 o 
  -9  -2   2      228.53      232.44     10.61 o 
  -8  -2   2       71.95       84.99      4.49 o 
  -7  -2   2        2.52        2.07      2.72 o 
  -6  -2   2       20.44       17.99      2.53 o 
  -5  -2   2      418.20      426.40      7.55 o 
  -4  -2   2       44.08       42.15      2.79 o 
  -3  -2   2      737.18      771.50      7.31 o 
  -2  -2   2     4661.64     5188.91     41.57 o 
  -1  -2   2     1144.04     1178.15     10.06 o 
   0  -2   2     3827.53     4192.94     41.34 o 
   1  -2   2      370.70      378.02      4.82 o 
   2  -2   2     1085.75      993.30     14.90 o 
   3  -2   2     2944.68     3108.13     31.15 o 
   4  -2   2       69.17      125.20      2.68 o 
   5  -2   2       68.42       73.45      2.25 o 
   6  -2   2     1563.86     1521.27     24.86 o 
   7  -2   2      622.28      677.69     14.11 o 
   8  -2   2      691.99      680.10     14.74 o 
   9  -2   2       49.24       56.60      5.89 o 
  10  -2   2      188.81      185.41     11.94 o 
 -10  -1   2        1.15       -0.07      4.07 o 
  -9  -1   2      399.30      394.94     14.86 o 
  -8  -1   2        0.88       -0.26      2.70 o 
  -7  -1   2      213.19      204.12      5.42 o 
  -6  -1   2       87.12       90.54      3.47 o 
  -5  -1   2      521.18      476.53      5.45 o 
  -4  -1   2        0.03        0.72      1.56 o 
  -3  -1   2     4017.83     3957.52     32.00 o 
  -2  -1   2     2597.28     2680.61     21.78 o 
  -1  -1   2     1189.26     1115.87      9.38 o 
   0  -1   2      637.02      600.72      6.54 o 
   1  -1   2     4896.89     4788.32     66.05 o 
   2  -1   2      227.45      228.52      3.24 o 
   3  -1   2     1284.89     1176.54     18.50 o 
   4  -1   2      460.48      504.82      5.97 o 
   5  -1   2     2267.27     2191.89     33.56 o 
   6  -1   2      204.22      201.81      7.35 o 
   7  -1   2     1102.45     1067.41     19.76 o 
   8  -1   2       95.39       91.30      5.89 o 
   9  -1   2      142.15      146.76      8.54 o 
  10  -1   2       29.68       35.72      7.00 o 
 -10   0   2      421.98      407.94      8.72 o 
  -9   0   2       12.22       14.05      3.55 o 
  -8   0   2      625.94      635.05     11.19 o 
  -7   0   2      229.01      228.13      5.52 o 
  -6   0   2     3822.57     3835.66     48.52 o 
  -5   0   2      107.97      117.44      3.22 o 
  -4   0   2     5021.45     5173.77     43.01 o 
  -3   0   2      426.66      450.92      4.58 o 
  -2   0   2    40662.11    38329.23    993.37 o 
  -1   0   2       19.39       24.43      1.08 o 
   0   0   2     4240.42     4409.28     60.95 o 
   1   0   2     1429.41     1555.81     20.18 o 
   2   0   2       75.13       61.50      2.96 o 
   3   0   2      235.01      269.84      6.56 o 
   4   0   2      220.96      183.04      6.09 o 
   5   0   2     2091.22     2256.32     34.82 o 
   6   0   2      141.37      135.25      6.36 o 
   7   0   2       59.41       60.79      5.18 o 
   8   0   2       81.17       88.18      6.56 o 
   9   0   2      147.56      128.61      7.98 o 
  10   0   2      292.68      313.79      8.48 o 
 -11   1   2      330.83      343.91     12.69 o 
 -10   1   2        9.47       12.92      5.41 o 
  -9   1   2      126.47      124.77      5.13 o 
  -8   1   2       57.42       62.48      3.68 o 
  -7   1   2     1122.08     1115.28     17.41 o 
  -6   1   2      670.29      734.78      7.55 o 
  -5   1   2     1835.77     1784.21     21.78 o 
  -4   1   2        4.91        5.95      1.00 o 
  -3   1   2     1356.43     1303.84     11.13 o 
  -2   1   2     2030.73     2111.35     21.23 o 
  -1   1   2     8702.73     8750.42     85.35 o 
   0   1   2      670.99      677.33      7.41 o 
   1   1   2     3714.67     3841.06     37.95 o 
   2   1   2     1744.60     1772.96     20.53 o 
   3   1   2       10.79       10.24      2.29 o 
   4   1   2      193.54      200.15      6.64 o 
   5   1   2     1046.00      969.98     17.71 o 
   6   1   2       75.11       67.23      5.45 o 
   7   1   2      361.57      354.89     10.47 o 
   8   1   2       84.01       83.08      6.32 o 
   9   1   2      141.79      150.99      8.70 o 
 -11   2   2       87.56       68.14      7.67 o 
 -10   2   2      466.27      447.15     13.04 o 
  -9   2   2       40.85       35.45      4.86 o 
  -8   2   2        4.14        7.43      2.57 o 
  -7   2   2        0.99       -2.16      2.22 o 
  -6   2   2      596.60      601.76      6.46 o 
  -5   2   2       26.02       22.25      1.34 o 
  -4   2   2        5.57        1.53      1.26 o 
  -3   2   2     6474.46     6824.96     66.57 o 
  -2   2   2       36.70       36.84      4.72 o 
  -1   2   2     1507.85     1602.64     13.29 o 
   0   2   2    14887.16    15324.84    151.02 o 
   1   2   2      735.98      781.91      8.83 o 
   2   2   2     6312.12     6382.96     62.72 o 
   3   2   2      729.00      840.55     13.93 o 
   4   2   2     2095.19     2074.23     21.70 o 
   5   2   2       71.04       74.58      5.45 o 
   6   2   2     1322.99     1273.61     23.12 o 
   7   2   2      335.20      331.81     10.47 o 
   8   2   2      132.47      125.21      8.10 o 
   9   2   2       31.89       33.04      6.92 o 
 -11   3   2      434.06      413.31     13.44 o 
 -10   3   2       18.49       12.29      4.78 o 
  -9   3   2       79.14       86.48      6.21 o 
  -8   3   2      783.79      776.15     15.77 o 
  -7   3   2      919.68      917.66      9.19 o 
  -6   3   2        0.03        0.50      1.39 o 
  -5   3   2     2012.54     1982.68     20.47 o 
  -4   3   2      447.86      473.99      4.83 o 
  -3   3   2     2549.82     2533.38     45.79 o 
  -2   3   2       51.17       51.48      1.32 o 
  -1   3   2    19230.47    18990.81    152.30 o 
   0   3   2     1661.06     1670.58     21.78 o 
   1   3   2     2882.18     2631.46     26.89 o 
   2   3   2      163.62      185.03      4.39 o 
   3   3   2     1206.62     1123.35     16.11 o 
   4   3   2      523.64      523.74     11.82 o 
   5   3   2     1642.33     1592.14     27.27 o 
   6   3   2      611.05      593.15     14.19 o 
   7   3   2      108.59      108.06      7.11 o 
   8   3   2       41.74       37.59      6.80 o 
 -11   4   2        8.76        4.78      5.18 o 
 -10   4   2      485.78      489.87     13.24 o 
  -9   4   2       26.16       24.15      4.94 o 
  -8   4   2      829.57      848.52     17.07 o 
  -7   4   2        5.92        2.01      3.42 o 
  -6   4   2     4751.17     4604.09     37.70 o 
  -5   4   2     2621.50     2804.07     23.38 o 
  -4   4   2     1622.22     1530.56     19.35 o 
  -3   4   2        0.85       -0.37      0.73 o 
  -2   4   2     1210.22     1230.27     10.75 o 
  -1   4   2      286.35      334.23      3.83 o 
   0   4   2      314.05      356.12      6.32 o 
   1   4   2      149.19      124.70      4.17 o 
   2   4   2      866.47      797.16      9.90 o 
   3   4   2      207.36      223.92      4.60 o 
   4   4   2      257.71      274.94      8.93 o 
   5   4   2      111.01      102.25      6.36 o 
   6   4   2      140.82      138.06      8.02 o 
   7   4   2        3.82        5.02      5.81 o 
   8   4   2        8.43        9.68      5.93 o 
 -11   5   2      158.81      159.88      9.13 o 
 -10   5   2      106.26      107.47      7.47 o 
  -9   5   2      271.96      258.65      9.17 o 
  -8   5   2      210.92      205.32      5.69 o 
  -7   5   2      259.86      254.06      5.43 o 
  -6   5   2       15.91       12.84      2.26 o 
  -5   5   2       34.28       45.19      2.49 o 
  -4   5   2       14.94       19.62      1.84 o 
  -3   5   2        5.58        7.49      1.04 o 
  -2   5   2        0.61       -0.68      1.67 o 
  -1   5   2     2450.51     2622.61     27.19 o 
   0   5   2       70.93       76.25      3.03 o 
   1   5   2       93.83      103.74      3.51 o 
   2   5   2      318.81      297.76      7.41 o 
   3   5   2      575.45      534.71     11.13 o 
   4   5   2      488.35      506.51     12.85 o 
   5   5   2      618.76      637.93     15.65 o 
   6   5   2       17.65       13.36      5.89 o 
   7   5   2       70.77       62.17      7.67 o 
 -11   6   2       18.44       19.25      6.36 o 
 -10   6   2       49.06       52.29      6.36 o 
  -9   6   2       97.56       91.30      6.17 o 
  -8   6   2       60.87       50.85      3.52 o 
  -7   6   2        2.94       -0.65      2.40 o 
  -6   6   2        2.00        1.74      2.24 o 
  -5   6   2      197.23      185.07      4.45 o 
  -4   6   2       42.57       39.56      2.46 o 
  -3   6   2       88.27       96.05      2.41 o 
  -2   6   2     3604.27     3652.28     30.19 o 
  -1   6   2        5.16        3.58      1.86 o 
   0   6   2      234.31      218.94      6.88 o 
   1   6   2       17.89       19.62      2.33 o 
   2   6   2     1110.93     1101.70     13.71 o 
   3   6   2      105.21      109.29      6.64 o 
   4   6   2      881.65      876.03     18.54 o 
   5   6   2       18.38       18.97      5.34 o 
   6   6   2      103.28      117.71      8.58 o 
 -11   7   2      140.69      143.51      8.62 o 
 -10   7   2      107.58      117.71      7.35 o 
  -9   7   2      167.71      159.48      8.34 o 
  -8   7   2       10.05        7.57      3.89 o 
  -7   7   2      815.40      822.74     11.49 o 
  -6   7   2      316.47      312.71      6.29 o 
  -5   7   2      228.11      218.43      5.00 o 
  -4   7   2      281.92      303.64      5.77 o 
  -3   7   2      974.56      986.51      9.67 o 
  -2   7   2        1.76        2.12      1.44 o 
  -1   7   2      114.61      107.30      3.92 o 
   0   7   2       18.37       18.30      2.43 o 
   1   7   2        1.43       -1.60      2.41 o 
   2   7   2       53.54       53.42      5.57 o 
   3   7   2       59.26       69.13      6.36 o 
   4   7   2       39.79       39.05      5.65 o 
   5   7   2      190.20      202.37     10.04 o 
 -10   8   2      334.04      323.00     11.58 o 
  -9   8   2       41.42       47.38      7.73 o 
  -8   8   2      195.88      205.25      6.04 o 
  -7   8   2      122.21      112.51      9.37 o 
  -6   8   2     1075.86     1078.43     16.94 o 
  -5   8   2        5.50        6.86      2.60 o 
  -4   8   2      137.11      152.68      7.23 o 
  -3   8   2       52.26       53.99      4.58 o 
  -2   8   2      108.08      116.14      7.89 o 
  -1   8   2       11.14       11.09      2.55 o 
   0   8   2       24.07       25.15      2.96 o 
   1   8   2        2.17        3.13      2.49 o 
   2   8   2       15.19       13.39      3.34 o 
   3   8   2       20.27       26.52      5.85 o 
   4   8   2       62.46       50.43      6.64 o 
 -10   9   2        0.38       -1.94      5.65 o 
  -9   9   2        0.89        0.37      3.72 o 
  -8   9   2        3.54       -0.37      3.23 o 
  -7   9   2      180.28      192.54      5.81 o 
  -6   9   2        8.40       11.78      4.15 o 
  -5   9   2        2.81        0.12      3.68 o 
  -4   9   2        0.24        4.31      3.79 o 
  -3   9   2      647.64      626.31     14.51 o 
  -2   9   2       27.23       20.67      4.23 o 
  -1   9   2      250.85      242.08     10.30 o 
   0   9   2        1.84        3.27      2.75 o 
   1   9   2      106.54      107.06      4.61 o 
   2   9   2        2.63        1.74      4.62 o 
   3   9   2       82.83       82.88      7.90 o 
  -9  10   2        0.65        1.30      5.41 o 
  -8  10   2       11.01        8.14      4.94 o 
  -7  10   2       22.80       16.60      4.90 o 
  -6  10   2        8.56        6.24      4.90 o 
  -5  10   2        3.72        0.83      4.11 o 
  -4  10   2      137.59      139.44      7.71 o 
  -3  10   2        0.23        0.16      4.51 o 
  -2  10   2      305.66      321.97     10.47 o 
  -1  10   2        4.46        4.39      4.39 o 
   0  10   2       12.43       19.24      3.55 o 
   1  10   2        0.01        1.38      3.66 o 
   2  10   2      135.79      191.81     10.47 o 
  -8  11   2       32.90       31.78      6.64 o 
  -7  11   2       76.65       82.73      7.07 o 
  -6  11   2       14.38       10.99      5.10 o 
  -5  11   2       43.56       33.91      6.17 o 
  -4  11   2       49.64       36.56      5.73 o 
  -3  11   2       21.84       31.86      6.05 o 
  -2  11   2       12.35       16.36      5.30 o 
  -1  11   2       35.48       36.32      6.32 o 
   0  11   2       14.22       21.90      6.24 o 
   0 -11   3       29.30       36.75      4.41 o 
   1 -11   3      164.32      152.26      6.27 o 
   2 -11   3       36.30       39.29      5.93 o 
   3 -11   3       33.11       19.33      5.22 o 
   4 -11   3        0.95       -0.91      5.10 o 
   5 -11   3       99.11       71.97      6.68 o 
   6 -11   3       13.20        8.02      5.77 o 
   7 -11   3       54.90       56.84      6.48 o 
  -2 -10   3      107.35       95.04      5.30 o 
  -1 -10   3        3.72        4.01      5.16 o 
   0 -10   3       13.49       11.02      4.17 o 
   1 -10   3        4.44        4.04      3.20 o 
   2 -10   3       94.99       94.47      4.63 o 
   3 -10   3        3.17        3.94      3.85 o 
   4 -10   3       57.37       53.24      5.93 o 
   5 -10   3        0.25       -0.59      4.58 o 
   6 -10   3       36.67       46.44      5.49 o 
   7 -10   3       56.08       48.73      6.13 o 
   8 -10   3       36.03       52.88      6.48 o 
  -4  -9   3        8.88       13.75      6.60 o 
  -3  -9   3       71.63       72.58      4.75 o 
  -2  -9   3       30.01       36.78      4.05 o 
  -1  -9   3       40.16       48.77      4.00 o 
   0  -9   3       28.93       31.38      6.56 o 
   1  -9   3        5.76       12.21      3.66 o 
   2  -9   3       86.77       84.98      3.95 o 
   3  -9   3      110.25      120.89     10.87 o 
   4  -9   3        0.20        4.61      2.67 o 
   5  -9   3      141.80      142.33      7.07 o 
   6  -9   3        9.80        9.92      4.03 o 
   7  -9   3       18.98       15.38      4.78 o 
   8  -9   3      166.39      162.03      5.95 o 
   9  -9   3       69.90       74.23      7.19 o 
  -5  -8   3        2.31        2.29      5.45 o 
  -4  -8   3       60.26       84.70      7.51 o 
  -3  -8   3        4.59        7.10      3.39 o 
  -2  -8   3      232.03      237.64      6.41 o 
  -1  -8   3        7.87        4.53      2.60 o 
   0  -8   3      418.64      423.22      7.73 o 
   1  -8   3        7.37        6.22      4.27 o 
   2  -8   3      127.56      124.60      6.05 o 
   3  -8   3      121.41      102.18      5.12 o 
   4  -8   3     1151.12     1163.30     21.03 o 
   5  -8   3      373.36      346.59      9.88 o 
   6  -8   3       71.63       80.06      8.48 o 
   7  -8   3        8.84        5.52      2.88 o 
   8  -8   3       27.62       37.86      5.41 o 
   9  -8   3       17.70       18.38      5.57 o 
  10  -8   3      195.03      187.78      9.64 o 
  -6  -7   3        3.08        3.44      6.09 o 
  -5  -7   3      154.71      163.00      8.81 o 
  -4  -7   3       48.24       49.25      5.45 o 
  -3  -7   3     1749.16     1722.12     20.58 o 
  -2  -7   3       10.14        8.97      2.72 o 
  -1  -7   3      588.54      573.42      8.94 o 
   0  -7   3       45.73       44.28      2.94 o 
   1  -7   3      650.97      640.30      9.26 o 
   2  -7   3       12.68        7.98      2.12 o 
   3  -7   3      104.22       88.99      3.66 o 
   4  -7   3      557.79      600.74      8.43 o 
   5  -7   3      417.48      427.88      7.08 o 
   6  -7   3       44.84       44.46      3.09 o 
   7  -7   3      182.03      192.43      5.32 o 
   8  -7   3       28.01       27.51      5.02 o 
   9  -7   3      124.94      137.98      7.83 o 
  10  -7   3       75.25       53.95      6.32 o 
  -7  -6   3        3.58        5.65      6.28 o 
  -6  -6   3       43.00       49.96      6.68 o 
  -5  -6   3        0.04        0.28      4.23 o 
  -4  -6   3     1317.18     1328.52     16.46 o 
  -3  -6   3       43.20       47.85      3.23 o 
  -2  -6   3      364.78      387.60      6.90 o 
  -1  -6   3       14.76       20.81      2.47 o 
   0  -6   3       31.22       38.60      3.10 o 
   1  -6   3       37.45       31.50      2.31 o 
   2  -6   3     1196.10     1204.75     11.84 o 
   3  -6   3        0.79        3.21      1.35 o 
   4  -6   3     1740.81     1731.27     27.35 o 
   5  -6   3       95.21      107.35      5.30 o 
   6  -6   3      685.26      721.49     13.75 o 
   7  -6   3      127.85      115.85      3.65 o 
   8  -6   3        9.57       11.98      4.39 o 
   9  -6   3        0.42        1.38      4.19 o 
  10  -6   3       44.98       55.14      6.80 o 
  -8  -5   3       42.46       38.93      7.31 o 
  -7  -5   3        6.69        5.69      5.18 o 
  -6  -5   3       25.75       25.81      5.61 o 
  -5  -5   3      130.32      134.50      7.71 o 
  -4  -5   3        2.77        1.79      2.16 o 
  -3  -5   3       63.74       55.12      2.22 o 
  -2  -5   3       74.77       72.53      2.99 o 
  -1  -5   3      621.42      545.71      7.77 o 
   0  -5   3     1189.78     1230.80     20.08 o 
   1  -5   3     3588.44     3589.61     36.72 o 
   2  -5   3     1626.47     1752.08     19.07 o 
   3  -5   3     4572.57     4883.26     69.41 o 
   4  -5   3      398.02      414.18      8.93 o 
   5  -5   3      944.57      915.55     15.73 o 
   6  -5   3      230.44      238.94      5.11 o 
   7  -5   3      650.77      679.20     14.07 o 
   8  -5   3      312.54      307.94      9.60 o 
   9  -5   3       69.04       83.48      6.56 o 
  10  -5   3      185.50      188.18      9.60 o 
  -8  -4   3      474.35      470.70     13.87 o 
  -7  -4   3       10.79       22.05      5.10 o 
  -6  -4   3        5.28        6.17      4.66 o 
  -5  -4   3        2.23       -1.11      3.91 o 
  -4  -4   3     1722.47     1621.06     18.40 o 
  -3  -4   3     1378.48     1396.08     17.20 o 
  -2  -4   3     1374.48     1215.35     10.91 o 
  -1  -4   3        1.45        2.01      1.36 o 
   0  -4   3      878.93      811.44      9.78 o 
   1  -4   3      429.86      483.47      6.54 o 
   2  -4   3     1206.78     1154.35     13.00 o 
   3  -4   3        9.19       15.77      2.13 o 
   4  -4   3     1413.03     1447.84     22.29 o 
   5  -4   3        4.07        1.73      1.66 o 
   6  -4   3      795.40      805.78     10.23 o 
   7  -4   3       16.43       12.65      3.99 o 
   8  -4   3      185.00      210.19      8.26 o 
   9  -4   3       55.33       55.73      5.93 o 
  10  -4   3      274.42      290.27     10.67 o 
  -9  -3   3     1005.65     1012.94     22.13 o 
  -8  -3   3       30.66       21.78      5.38 o 
  -7  -3   3     1519.18     1572.18     27.83 o 
  -6  -3   3      277.19      274.15      5.92 o 
  -5  -3   3     2206.84     2273.21     30.99 o 
  -4  -3   3      364.77      409.90      4.99 o 
  -3  -3   3     2120.32     2236.28     26.53 o 
  -2  -3   3     2306.52     2476.99     28.80 o 
  -1  -3   3        4.20        5.99      2.02 o 
   0  -3   3       23.68       12.03      1.37 o 
   1  -3   3      808.30      857.70      9.85 o 
   2  -3   3      413.00      380.19      7.35 o 
   3  -3   3        8.94        5.81      1.70 o 
   4  -3   3        3.69       12.06      1.51 o 
   5  -3   3      563.65      613.85      7.93 o 
   6  -3   3      198.42      171.26      6.76 o 
   7  -3   3      600.47      598.25     13.24 o 
   8  -3   3      673.90      659.91     14.66 o 
   9  -3   3      607.52      590.38     14.27 o 
  10  -3   3       35.60       32.73      4.37 o 
 -10  -2   3       79.14       88.65      8.42 o 
  -9  -2   3      125.19      139.21      7.87 o 
  -8  -2   3      436.00      469.65      8.75 o 
  -7  -2   3       68.50       76.10      5.69 o 
  -6  -2   3       50.04       47.56      3.10 o 
  -5  -2   3       91.54       82.87      2.62 o 
  -4  -2   3     2203.18     2285.23     19.47 o 
  -3  -2   3      899.19     1029.57      9.37 o 
  -2  -2   3     1990.96     1961.21     16.42 o 
  -1  -2   3       36.68       30.11      1.02 o 
   0  -2   3      318.12      390.80      5.04 o 
   1  -2   3     1543.87     1494.36     21.94 o 
   2  -2   3     5260.70     5075.51     70.31 o 
   3  -2   3        0.11        5.41      1.86 o 
   4  -2   3     3409.86     3342.16     33.78 o 
   5  -2   3      451.03      431.91      5.78 o 
   6  -2   3     1464.83     1447.95     24.23 o 
   7  -2   3      554.74      558.49     12.96 o 
   8  -2   3      238.74      219.17      8.77 o 
   9  -2   3      132.24      124.58      7.55 o 
  10  -2   3      197.58      171.54      9.64 o 
 -10  -1   3       34.95       45.42      4.79 o 
  -9  -1   3        2.72       -1.63      3.43 o 
  -8  -1   3       34.21       44.73      5.16 o 
  -7  -1   3        2.95        1.55      2.42 o 
  -6  -1   3       53.89       52.49      3.85 o 
  -5  -1   3     3051.81     2958.69     25.34 o 
  -4  -1   3       28.43       35.22      1.54 o 
  -3  -1   3     4595.44     4543.75     36.66 o 
  -2  -1   3       22.53       24.74      1.04 o 
  -1  -1   3     2023.51     1919.77     19.35 o 
   0  -1   3     2363.94     2558.50     25.61 o 
   1  -1   3    19337.59    17188.58    238.18 o 
   2  -1   3      577.39      531.92     14.15 o 
   3  -1   3     4794.06     4603.62     45.57 o 
   4  -1   3     1074.59     1081.61     11.83 o 
   5  -1   3     1236.81     1168.04     20.00 o 
   6  -1   3      594.02      558.76     12.33 o 
   7  -1   3      531.54      513.63     12.53 o 
   8  -1   3       78.03       93.00      6.56 o 
   9  -1   3      234.28      239.80     10.20 o 
  10  -1   3       25.25       23.68      6.60 o 
 -10   0   3      338.69      350.24      8.31 o 
  -9   0   3        1.35       -0.39      3.21 o 
  -8   0   3     1461.12     1476.21     17.83 o 
  -7   0   3       49.49       42.15      3.03 o 
  -6   0   3     2505.97     2454.39     21.12 o 
  -5   0   3      293.81      306.07      4.11 o 
  -4   0   3     8882.86     9036.69     91.63 o 
  -3   0   3      174.99      165.60      2.50 o 
  -2   0   3      694.03      718.33      6.54 o 
  -1   0   3     3398.69     3506.92     28.21 o 
   0   0   3     3518.00     3653.80     50.95 o 
   1   0   3     5022.53     5165.65     50.81 o 
   2   0   3      206.36      193.00      3.11 o 
   3   0   3      229.81      238.93      4.74 o 
   4   0   3     2272.23     2331.89     35.57 o 
   5   0   3      135.49      147.55      6.17 o 
   6   0   3      756.55      747.69     15.45 o 
   7   0   3        5.28        9.60      4.11 o 
   8   0   3      136.16      125.89      7.51 o 
   9   0   3      197.61      190.43      9.80 o 
  10   0   3      205.89      223.83     10.43 o 
 -11   1   3      293.32      304.62     12.13 o 
 -10   1   3       96.46       98.50      7.27 o 
  -9   1   3      723.34      712.50     11.19 o 
  -8   1   3      104.58      108.93      4.35 o 
  -7   1   3      826.48      802.80     11.30 o 
  -6   1   3      650.63      622.03      8.84 o 
  -5   1   3      263.24      244.60      3.51 o 
  -4   1   3      535.91      589.28      5.89 o 
  -3   1   3      739.39      860.26      7.80 o 
  -2   1   3      823.69      951.40      8.37 o 
  -1   1   3     1831.19     2046.77     29.74 o 
   0   1   3      151.73      155.06      2.78 o 
   1   1   3       44.98       46.64      1.98 o 
   2   1   3        0.04       -1.55      1.03 o 
   3   1   3     1261.99     1260.64     13.56 o 
   4   1   3       87.09       79.01      4.39 o 
   5   1   3     1508.64     1452.46     24.66 o 
   6   1   3      191.77      216.87      8.62 o 
   7   1   3      285.41      258.81      9.84 o 
   8   1   3       40.57       39.29      6.05 o 
   9   1   3      168.02      164.94      9.09 o 
 -11   2   3        0.04       -5.45      5.73 o 
 -10   2   3        8.33        8.93      5.26 o 
  -9   2   3       13.11       10.12      4.19 o 
  -8   2   3      126.71      122.01      4.61 o 
  -7   2   3       63.79       60.10      2.28 o 
  -6   2   3        4.19        2.63      1.39 o 
  -5   2   3      783.62      870.76      8.30 o 
  -4   2   3     4027.05     4205.95     34.07 o 
  -3   2   3      658.34      746.34     19.03 o 
  -2   2   3      658.71      685.57      8.38 o 
  -1   2   3     2415.84     2672.09     21.84 o 
   0   2   3     4525.45     4666.41     46.10 o 
   1   2   3     1112.10     1222.15     13.24 o 
   2   2   3       44.37       91.11      3.22 o 
   3   2   3      660.58      734.06     11.26 o 
   4   2   3     3040.19     2917.21     44.31 o 
   5   2   3       10.89        8.22      4.07 o 
   6   2   3      985.20      971.28     19.49 o 
   7   2   3      222.11      211.14      8.93 o 
   8   2   3       43.10       49.52      6.17 o 
   9   2   3      258.38      238.85     11.46 o 
 -11   3   3      181.33      202.76      9.76 o 
 -10   3   3       69.45       58.58      5.93 o 
  -9   3   3        7.04        7.11      4.07 o 
  -8   3   3      557.73      549.40     12.89 o 
  -7   3   3     1829.29     1863.11     21.05 o 
  -6   3   3      442.15      521.09      5.78 o 
  -5   3   3     9587.42     9769.92     77.79 o 
  -4   3   3      668.61      695.55      8.64 o 
  -3   3   3     4454.55     4414.76     43.92 o 
  -2   3   3     1099.99     1168.85     13.48 o 
  -1   3   3    10453.75    10594.02     84.04 o 
   0   3   3      295.00      318.88      7.07 o 
   1   3   3     2027.01     1949.52     24.68 o 
   2   3   3      299.16      293.29      5.06 o 
   3   3   3       12.14        8.27      2.43 o 
   4   3   3      271.61      247.47      8.22 o 
   5   3   3      156.26      149.68      7.39 o 
   6   3   3       45.49       37.43      5.69 o 
   7   3   3       47.34       58.50      6.68 o 
   8   3   3        2.51        0.16      5.22 o 
 -11   4   3       26.55       33.99      6.09 o 
 -10   4   3      517.89      505.80     13.79 o 
  -9   4   3      185.77      187.51      8.50 o 
  -8   4   3      180.96      164.19      7.59 o 
  -7   4   3       24.24       28.10      2.51 o 
  -6   4   3      205.48      268.94      5.33 o 
  -5   4   3        1.22        4.83      3.72 o 
  -4   4   3     2956.62     2940.51     30.28 o 
  -3   4   3      261.80      289.93      5.07 o 
  -2   4   3      492.61      477.92      9.35 o 
  -1   4   3     1363.23     1464.73     15.81 o 
   0   4   3     1661.63     1817.67     19.41 o 
   1   4   3      802.76      889.69     21.78 o 
   2   4   3        4.77        2.76      1.71 o 
   3   4   3       42.06       45.15      2.49 o 
   4   4   3        6.98        0.47      4.19 o 
   5   4   3       92.48       91.62      6.72 o 
   6   4   3      323.63      291.97     10.55 o 
   7   4   3      159.55      162.84      9.21 o 
   8   4   3       13.71        9.88      6.84 o 
 -11   5   3      217.33      217.43      9.92 o 
 -10   5   3      400.72      370.74     11.50 o 
  -9   5   3      115.50      102.88      6.68 o 
  -8   5   3        2.23        3.36      2.57 o 
  -7   5   3      116.09      120.05     15.75 o 
  -6   5   3       25.54       24.97      6.58 o 
  -5   5   3      356.22      375.94      6.28 o 
  -4   5   3       40.12       43.43      2.21 o 
  -3   5   3       98.59      114.32      3.00 o 
  -2   5   3       32.19       48.86      2.16 o 
  -1   5   3      136.88      123.43      3.29 o 
   0   5   3      301.88      340.33      5.70 o 
   1   5   3     1150.12     1134.12     13.47 o 
   2   5   3      409.24      371.18      6.42 o 
   3   5   3     1512.98     1483.19     17.23 o 
   4   5   3       27.09       26.40      4.86 o 
   5   5   3      547.47      523.11     13.87 o 
   6   5   3       83.80       90.87      7.35 o 
   7   5   3      101.94       93.79      8.50 o 
 -11   6   3        3.20        1.54      5.93 o 
 -10   6   3      150.99      142.53      8.18 o 
  -9   6   3       51.85       37.71      5.41 o 
  -8   6   3     3793.39     3770.45     39.75 o 
  -7   6   3      500.26      502.63      9.68 o 
  -6   6   3      372.97      341.20     13.79 o 
  -5   6   3      749.80      746.78     11.36 o 
  -4   6   3      892.74      883.87     11.12 o 
  -3   6   3      178.13      200.20      3.30 o 
  -2   6   3     2816.84     2799.02     23.63 o 
  -1   6   3       97.42      110.44      3.89 o 
   0   6   3     1602.31     1557.68     17.71 o 
   1   6   3        3.25        3.54      2.24 o 
   2   6   3     1237.70     1223.07     21.42 o 
   3   6   3       18.68       16.32      4.82 o 
   4   6   3      715.81      725.40     16.68 o 
   5   6   3      314.24      316.99     11.94 o 
   6   6   3       24.88       16.48      6.68 o 
 -11   7   3       58.77       62.53      6.92 o 
 -10   7   3       21.50       14.27      5.65 o 
  -9   7   3      444.78      427.05     14.78 o 
  -8   7   3        0.56       -0.05      2.85 o 
  -7   7   3     1094.29     1051.36     14.96 o 
  -6   7   3       73.26       68.46      3.41 o 
  -5   7   3      598.65      605.74      8.96 o 
  -4   7   3       21.44       23.69      2.40 o 
  -3   7   3     1050.21     1115.03     13.46 o 
  -2   7   3        8.91       13.13      2.08 o 
  -1   7   3      555.66      563.10      8.40 o 
   0   7   3       31.58       30.88      2.84 o 
   1   7   3       52.97       64.56      3.58 o 
   2   7   3        0.07       -1.33      2.48 o 
   3   7   3      104.45       92.13      6.52 o 
   4   7   3       33.49       30.87      5.69 o 
   5   7   3       41.06       37.27      6.48 o 
 -10   8   3       16.80       15.93      5.97 o 
  -9   8   3      119.43      142.30      5.78 o 
  -8   8   3       17.00       23.58      4.72 o 
  -7   8   3      503.13      525.18     13.60 o 
  -6   8   3        2.03        3.90      2.91 o 
  -5   8   3      163.48      168.88      7.06 o 
  -4   8   3        0.91       -0.17      2.38 o 
  -3   8   3       11.22        7.15      3.52 o 
  -2   8   3       18.56       21.62      4.23 o 
  -1   8   3      126.07      114.29      4.24 o 
   0   8   3        7.32        5.67      2.65 o 
   1   8   3       10.52        5.76      2.88 o 
   2   8   3       19.40       13.79      5.18 o 
   3   8   3       30.36       32.77      5.73 o 
   4   8   3      146.08      171.18      9.80 o 
 -10   9   3        6.07        2.41      5.85 o 
  -9   9   3        4.57        3.58      6.66 o 
  -8   9   3        8.01        5.92      3.41 o 
  -7   9   3        4.11        9.28      3.20 o 
  -6   9   3       67.31       71.50      5.69 o 
  -5   9   3       44.78       37.79      5.18 o 
  -4   9   3      138.25      139.25      7.15 o 
  -3   9   3       35.18       22.85      4.27 o 
  -2   9   3       24.08       32.33      4.58 o 
  -1   9   3       79.75       76.20      5.57 o 
   0   9   3       13.27        9.38      3.42 o 
   1   9   3      112.58      112.24      4.92 o 
   2   9   3        1.87        0.40      5.30 o 
   3   9   3      273.09      332.09     12.92 o 
  -9  10   3        6.71        2.55      3.94 o 
  -8  10   3      137.80      127.90      7.67 o 
  -7  10   3       43.67       47.71      5.77 o 
  -6  10   3       46.65       51.03      6.13 o 
  -5  10   3        2.23       -3.87      4.19 o 
  -4  10   3      293.66      318.61     10.99 o 
  -3  10   3        0.81        2.69      4.23 o 
  -2  10   3        5.08       14.66      4.70 o 
  -1  10   3        3.54        3.87      4.39 o 
   0  10   3      113.05      150.75      8.02 o 
   1  10   3        1.71        3.09      3.81 o 
  -8  11   3        0.57        6.17      5.49 o 
  -7  11   3       96.31      106.24      7.75 o 
  -6  11   3       99.55      103.36      7.87 o 
  -5  11   3      133.36      144.38      8.58 o 
  -4  11   3       42.05       54.35      6.24 o 
  -3  11   3       12.50       11.90      5.57 o 
  -2  11   3        3.63       -5.93      5.26 o 
  -1  11   3        8.01        2.96      5.61 o 
   0 -11   4       14.55       10.05      4.12 o 
   1 -11   4       12.87        7.86      3.74 o 
   2 -11   4       26.05       35.36      4.39 o 
   3 -11   4      111.76      108.69      7.83 o 
   4 -11   4        8.63        0.75      4.94 o 
   5 -11   4      147.93      132.45      8.38 o 
   6 -11   4        8.41       11.34      5.85 o 
   7 -11   4        9.84       11.50      5.53 o 
  -2 -10   4       53.58       40.67      4.78 o 
  -1 -10   4        1.75        2.80      3.77 o 
   0 -10   4       44.37       42.90      5.75 o 
   1 -10   4       27.25       26.54      3.66 o 
   2 -10   4        9.93       17.45      6.46 o 
   3 -10   4       65.09       53.39      7.71 o 
   4 -10   4       80.63       79.76      6.52 o 
   5 -10   4        4.14        8.02      5.02 o 
   6 -10   4      116.82      133.83      7.83 o 
   7 -10   4      150.33      167.78      8.97 o 
   8 -10   4      192.27      212.33      9.88 o 
  -4  -9   4        1.81        3.60      5.57 o 
  -3  -9   4        1.68        3.90      3.53 o 
  -2  -9   4       26.13       35.98      3.96 o 
  -1  -9   4        9.11       12.55      3.32 o 
   0  -9   4        7.33        7.77      3.25 o 
   1  -9   4      144.32      154.80      5.36 o 
   2  -9   4       60.10       75.04      5.04 o 
   3  -9   4      148.37      164.24      5.32 o 
   4  -9   4       17.70       16.32      4.23 o 
   5  -9   4      262.03      267.03      9.05 o 
   6  -9   4        4.74       11.19      4.66 o 
   7  -9   4      156.04      155.17      7.55 o 
   9  -9   4      230.14      214.62     10.36 o 
  -5  -8   4       18.98       17.23      5.89 o 
  -4  -8   4      203.38      196.08      9.88 o 
  -3  -8   4       36.72       40.46      3.60 o 
  -2  -8   4      946.52      953.54     13.55 o 
  -1  -8   4       46.06       44.53      3.52 o 
   0  -8   4      602.30      577.51      9.47 o 
   1  -8   4      102.15      115.75      4.78 o 
   2  -8   4      770.63      708.11     10.45 o 
   3  -8   4       58.28       79.01      3.65 o 
   4  -8   4      179.05      149.25      6.76 o 
   5  -8   4      440.06      438.49     11.26 o 
   6  -8   4       60.15       72.01      3.88 o 
   7  -8   4       36.18       36.50      3.48 o 
   8  -8   4      124.60      129.29      7.35 o 
   9  -8   4        2.47       -1.62      5.22 o 
  -6  -7   4        2.68        0.95      6.17 o 
  -5  -7   4      143.75      151.22      8.74 o 
  -4  -7   4       34.69       29.87      3.44 o 
  -3  -7   4      599.84      567.33      9.29 o 
  -2  -7   4        5.59        6.09      2.57 o 
  -1  -7   4      359.59      340.99      6.74 o 
   0  -7   4      111.86      130.21     11.32 o 
   1  -7   4      140.75      130.16      4.33 o 
   2  -7   4       32.85       41.07      5.40 o 
   3  -7   4      899.14      975.42     12.56 o 
   4  -7   4       22.96       21.70      3.91 o 
   5  -7   4       22.95       30.16      4.11 o 
   6  -7   4       12.38        5.93      3.52 o 
   7  -7   4       10.45        4.49      2.81 o 
   8  -7   4      180.50      169.68      8.26 o 
   9  -7   4      477.10      492.05     13.68 o 
  10  -7   4      109.01      112.69      8.30 o 
  -7  -6   4       40.75       30.95      6.36 o 
  -6  -6   4        6.35        4.39      5.02 o 
  -5  -6   4       24.18       28.93      5.06 o 
  -4  -6   4      505.19      456.11     12.21 o 
  -3  -6   4       14.33       16.47      3.70 o 
  -2  -6   4       53.54       60.95      3.18 o 
  -1  -6   4      350.65      346.32      9.13 o 
   0  -6   4      133.83      140.11      4.18 o 
   1  -6   4     1532.98     1561.01     17.86 o 
   2  -6   4      107.30      104.22      3.66 o 
   3  -6   4      513.94      526.55     11.26 o 
   4  -6   4      364.35      362.76      9.01 o 
   5  -6   4       29.32       31.46      3.44 o 
   6  -6   4       63.07       57.11      4.31 o 
   7  -6   4      111.04      117.86      6.40 o 
   9  -6   4        0.06        0.20      4.82 o 
  10  -6   4      111.21       94.11      7.31 o 
  -8  -5   4       18.92       23.08      7.04 o 
  -7  -5   4       13.50        9.80      5.81 o 
  -6  -5   4        0.72       -3.52      4.23 o 
  -5  -5   4      311.64      317.86     10.40 o 
  -4  -5   4       73.99       65.55      3.27 o 
  -3  -5   4     1613.51     1532.69     17.79 o 
  -2  -5   4       24.08       27.04      2.42 o 
  -1  -5   4      774.26      696.76      9.38 o 
   0  -5   4       35.64       31.60      2.22 o 
   1  -5   4      664.88      570.50     11.34 o 
   2  -5   4     1265.33     1384.31     27.87 o 
   3  -5   4     3887.75     3949.92     56.96 o 
   4  -5   4       79.83       80.16      4.58 o 
   5  -5   4      758.15      746.66     13.60 o 
   6  -5   4       99.32       94.62      3.78 o 
   7  -5   4        5.68        6.44      4.11 o 
   8  -5   4      422.53      391.45     11.15 o 
  10  -5   4       95.66       95.37      7.23 o 
  -8  -4   4      967.53      975.63     21.30 o 
  -7  -4   4      177.45      185.17      9.29 o 
  -6  -4   4     2014.98     1949.29     32.69 o 
  -5  -4   4      305.72      302.26      6.92 o 
  -4  -4   4     4127.67     4133.79     42.61 o 
  -3  -4   4      859.85      878.60     11.08 o 
  -2  -4   4     2621.66     2626.69     22.04 o 
  -1  -4   4      139.39      124.80      3.40 o 
   0  -4   4     1446.87     1413.92     15.73 o 
   1  -4   4      295.14      265.39      4.62 o 
   2  -4   4     7085.33     7500.16    104.39 o 
   3  -4   4     1077.78     1084.13     17.63 o 
   4  -4   4     1332.66     1418.47     22.09 o 
   5  -4   4       16.42       17.05      2.20 o 
   6  -4   4      224.74      224.82      7.94 o 
   7  -4   4       15.14       16.72      4.35 o 
   8  -4   4      329.57      341.42     10.59 o 
   9  -4   4       53.47       45.85      6.09 o 
  -9  -3   4      340.62      368.57     13.12 o 
  -8  -3   4        0.04       -0.43      5.22 o 
  -7  -3   4      294.18      334.22     10.71 o 
  -6  -3   4        2.91        2.21      3.60 o 
  -5  -3   4      697.91      723.19      7.84 o 
  -4  -3   4      143.18      155.28      3.10 o 
  -3  -3   4      617.90      694.98      7.00 o 
  -2  -3   4      130.39      145.71      2.47 o 
  -1  -3   4      125.83      136.54      3.08 o 
   0  -3   4      569.80      628.19      7.81 o 
   1  -3   4      217.07      191.01      3.60 o 
   2  -3   4      268.67      303.08      6.44 o 
   3  -3   4     4043.82     4235.76     59.64 o 
   4  -3   4     1096.43     1166.20     13.39 o 
   5  -3   4     3228.99     3362.54     50.28 o 
   6  -3   4      794.69      809.63     16.05 o 
   7  -3   4      362.35      385.80     10.47 o 
   8  -3   4      226.83      234.46      8.77 o 
   9  -3   4      313.29      288.02     10.71 o 
  10  -3   4       91.93       76.05      7.43 o 
 -10  -2   4        5.69        9.29      6.68 o 
  -9  -2   4      106.59      116.68      7.94 o 
  -8  -2   4        1.69        1.40      3.14 o 
  -7  -2   4      136.94      138.72      4.73 o 
  -6  -2   4      129.56      134.42      7.37 o 
  -5  -2   4       15.15       14.40      1.74 o 
  -4  -2   4       10.23       22.45      1.51 o 
  -3  -2   4      240.62      241.93      6.06 o 
  -2  -2   4     2833.78     2621.55     21.69 o 
  -1  -2   4       44.77       35.58      1.53 o 
   0  -2   4     1326.13     1123.46     12.28 o 
   1  -2   4     2131.99     2313.75     33.24 o 
   2  -2   4     5959.92     5926.52     82.05 o 
   3  -2   4      195.31      227.27      4.94 o 
   4  -2   4     3398.71     3368.51     49.80 o 
   5  -2   4      129.26      153.80      3.34 o 
   6  -2   4     1331.53     1313.41     23.08 o 
   7  -2   4      126.94      143.71      7.11 o 
   8  -2   4      310.50      306.52     10.43 o 
   9  -2   4       54.28       63.12      6.80 o 
  10  -2   4      261.97      237.98     10.99 o 
 -10  -1   4        7.59        7.88      7.65 o 
  -9  -1   4      702.05      705.84     29.09 o 
  -8  -1   4       54.12       55.80      3.79 o 
  -7  -1   4        9.43        8.34      4.82 o 
  -6  -1   4        2.75        1.56      1.68 o 
  -5  -1   4     4655.33     4569.98     42.23 o 
  -4  -1   4       10.24       14.80      1.34 o 
  -3  -1   4     5460.27     5350.37     43.10 o 
  -2  -1   4       75.34       82.34      2.69 o 
  -1  -1   4     4593.57     4421.27     35.59 o 
   0  -1   4      983.40     1059.23     16.21 o 
   1  -1   4     7614.33     7386.06    101.58 o 
   2  -1   4     4699.95     4984.13     68.97 o 
   3  -1   4     1309.25     1269.27     13.82 o 
   4  -1   4      562.20      557.48      7.07 o 
   5  -1   4     1257.48     1259.10     21.86 o 
   6  -1   4        1.17       -1.86      3.48 o 
   7  -1   4      562.32      559.91     13.64 o 
   8  -1   4       35.62       38.62      5.69 o 
   9  -1   4      770.91      760.81     17.87 o 
  10  -1   4        0.94       -6.92      5.49 o 
 -10   0   4      915.46      916.03     19.60 o 
  -9   0   4       30.17       31.31      5.59 o 
  -8   0   4      965.01     1000.53     13.27 o 
  -7   0   4      209.45      219.74      7.63 o 
  -6   0   4     2335.05     2309.47     20.09 o 
  -5   0   4       13.84       20.76      1.93 o 
  -4   0   4     2759.17     2907.01     24.15 o 
  -3   0   4       29.52       33.97      1.31 o 
  -2   0   4      398.33      377.76      4.99 o 
  -1   0   4       39.52       37.05      1.51 o 
   0   0   4      443.21      453.31      8.22 o 
   1   0   4        8.94       11.99      2.69 o 
   2   0   4     1166.53     1113.07     13.04 o 
   3   0   4      321.10      363.21      5.47 o 
   4   0   4      264.78      263.42      4.03 o 
   5   0   4       68.42       73.67      5.22 o 
   6   0   4      272.28      268.85      9.25 o 
   7   0   4      124.87      124.98      7.23 o 
   8   0   4      749.61      754.37     17.04 o 
   9   0   4       59.48       55.18      6.68 o 
 -11   1   4       74.29       79.33      7.75 o 
 -10   1   4      140.21      133.59      7.87 o 
  -9   1   4      430.09      407.30     11.23 o 
  -8   1   4       68.51       70.82      3.48 o 
  -7   1   4        2.91        1.09      1.75 o 
  -6   1   4        4.32        4.15      1.57 o 
  -5   1   4      403.36      416.50      4.91 o 
  -4   1   4       74.47       72.85      2.05 o 
  -3   1   4     1488.96     1509.49     26.14 o 
  -2   1   4       17.30       17.93      1.45 o 
  -1   1   4      503.84      587.06      7.12 o 
   0   1   4      985.70     1058.31     11.67 o 
   1   1   4     1624.44     1567.75     16.64 o 
   2   1   4      715.98      767.00      9.04 o 
   3   1   4      193.14      168.77      3.32 o 
   4   1   4      551.23      548.96     12.13 o 
   5   1   4      467.16      451.77     11.42 o 
   6   1   4      294.28      312.92     10.24 o 
   7   1   4      238.26      207.27      8.81 o 
   8   1   4        5.91        2.21      4.90 o 
   9   1   4      259.44      234.38     10.55 o 
 -11   2   4        4.34        2.41      6.01 o 
 -10   2   4        1.73       -6.23      4.15 o 
  -9   2   4        1.63        4.78      3.99 o 
  -8   2   4        2.53        6.05      3.40 o 
  -7   2   4      167.89      187.41      4.45 o 
  -6   2   4     1029.00      989.19     13.32 o 
  -5   2   4     1480.60     1563.77     46.15 o 
  -4   2   4      711.80      656.13      6.41 o 
  -3   2   4      203.00      243.68      4.18 o 
  -2   2   4     1639.89     1548.00     13.24 o 
  -1   2   4      282.90      321.40      4.03 o 
   0   2   4     5783.49     5881.90     77.57 o 
   1   2   4       18.38       11.97      1.48 o 
   2   2   4     2839.69     2799.32     40.32 o 
   3   2   4        6.52       10.62      2.02 o 
   4   2   4     1128.09     1050.45     19.33 o 
   5   2   4      111.61      118.06      6.68 o 
   6   2   4      321.02      315.05     10.67 o 
   7   2   4       41.43       43.56      5.77 o 
   8   2   4       41.07       39.45      6.24 o 
 -11   3   4      181.05      190.55     10.16 o 
 -10   3   4       53.76       49.88      6.21 o 
  -8   3   4      123.25      109.17      6.13 o 
  -7   3   4     1751.32     1772.00     19.92 o 
  -6   3   4      121.22      120.99      2.65 o 
  -5   3   4     2965.84     2878.37     24.00 o 
  -4   3   4       38.50       39.41      2.14 o 
  -3   3   4     1392.31     1244.05     20.00 o 
  -2   3   4       64.18       72.40      1.88 o 
  -1   3   4     4113.69     4140.75     56.68 o 
   0   3   4      424.46      445.94      6.19 o 
   1   3   4      911.07      905.41     10.76 o 
   2   3   4     2136.45     2077.41     22.10 o 
   3   3   4     1112.31     1145.27     13.26 o 
   4   3   4      608.90      568.88     13.00 o 
   5   3   4      327.55      319.04     10.16 o 
   6   3   4       50.39       47.86      5.65 o 
   7   3   4       86.13       96.40      7.19 o 
   8   3   4        0.32        7.63      6.40 o 
 -11   4   4       36.91       34.90      6.56 o 
 -10   4   4      384.86      392.21     11.74 o 
  -9   4   4      521.10      518.13     13.12 o 
  -8   4   4     2304.67     2235.51     24.82 o 
  -7   4   4      672.72      687.27      9.71 o 
  -6   4   4     2380.98     2390.64     25.73 o 
  -5   4   4       16.35       20.28      2.10 o 
  -4   4   4      508.94      560.21      7.73 o 
  -3   4   4      103.58      131.07      3.88 o 
  -2   4   4       48.82       54.09      2.16 o 
  -1   4   4      998.26     1030.12     11.83 o 
   0   4   4       67.02       61.06      2.54 o 
   1   4   4       27.16       27.84      2.14 o 
   2   4   4      319.96      331.53      9.53 o 
   3   4   4        8.06        7.33      2.19 o 
   4   4   4      312.31      334.78     10.16 o 
   5   4   4      128.53      140.75      8.34 o 
   6   4   4       51.17       52.57      6.05 o 
   7   4   4        1.77        1.30      5.34 o 
 -11   5   4      150.52      140.99      8.34 o 
 -10   5   4      138.54      148.69      8.06 o 
  -9   5   4       28.39       22.45      4.98 o 
  -8   5   4        7.95       10.86      2.85 o 
  -7   5   4       21.99       21.51      2.64 o 
  -6   5   4       77.65       79.67      3.20 o 
  -5   5   4      651.00      675.70      9.20 o 
  -4   5   4        4.42        6.21      1.79 o 
  -3   5   4      365.89      405.75      6.67 o 
  -2   5   4        0.32        0.18      1.60 o 
  -1   5   4     2361.19     2382.40     36.30 o 
   0   5   4       75.31       76.68      5.22 o 
   1   5   4      995.04      953.52     11.92 o 
   2   5   4      111.50      119.06      5.69 o 
   3   5   4      321.73      320.70     10.28 o 
   4   5   4        2.18        5.81      4.31 o 
   5   5   4      271.20      281.30     11.03 o 
   6   5   4       33.67       34.78      6.21 o 
   7   5   4       38.24       46.09      7.04 o 
 -11   6   4       22.01       25.85      6.60 o 
 -10   6   4       59.12       35.45      6.17 o 
  -9   6   4      114.13       99.72      4.49 o 
  -8   6   4       23.17       20.37      3.77 o 
  -7   6   4       89.68       91.17      4.66 o 
  -6   6   4      401.39      406.62      7.10 o 
  -5   6   4        3.28        6.70      3.89 o 
  -4   6   4     1859.73     1775.28     19.81 o 
  -3   6   4      872.54      955.01     11.79 o 
  -2   6   4     2942.00     2972.57     30.97 o 
  -1   6   4        0.54       -1.15      1.94 o 
   0   6   4      348.81      334.64      6.20 o 
   1   6   4       59.49       51.27      3.10 o 
   2   6   4      783.55      780.02     10.88 o 
   3   6   4        3.29        3.91      4.66 o 
   4   6   4      266.31      269.60     10.32 o 
   5   6   4       67.98       71.03      7.00 o 
   6   6   4       24.02       39.09      6.76 o 
 -11   7   4      101.65      107.86      7.94 o 
 -10   7   4        1.60       -7.04      5.10 o 
  -9   7   4      409.15      439.83     15.55 o 
  -8   7   4       71.44       75.18      4.09 o 
  -7   7   4      275.16      274.14      6.37 o 
  -6   7   4       10.25        7.61      2.66 o 
  -5   7   4      199.54      218.80      5.26 o 
  -4   7   4        0.81        4.96      2.26 o 
  -3   7   4       78.88       84.13      4.17 o 
  -2   7   4       53.07       63.78      5.30 o 
  -1   7   4       82.56       89.74      3.53 o 
   0   7   4        7.22        1.38      2.43 o 
   1   7   4       52.36       52.61      3.39 o 
   2   7   4        2.76        5.41      2.82 o 
   3   7   4       53.51       58.73      6.05 o 
   4   7   4       43.10       44.70      6.80 o 
   5   7   4        9.18       12.65      6.09 o 
 -10   8   4       92.56       89.09      7.51 o 
  -9   8   4        1.09       -0.20      3.18 o 
  -8   8   4      325.14      351.17      7.63 o 
  -7   8   4       68.28       72.70      3.87 o 
  -6   8   4        0.87        0.36      3.28 o 
  -5   8   4      135.20      126.44      5.51 o 
  -4   8   4      249.13      241.87      5.63 o 
  -3   8   4       69.34       63.48      5.34 o 
  -2   8   4      262.98      231.50      8.14 o 
  -1   8   4        2.78        6.52      2.68 o 
   0   8   4        4.32        3.58      2.71 o 
   1   8   4       16.25       18.85      3.22 o 
   2   8   4       20.42       12.61      5.34 o 
   3   8   4       23.52       25.77      6.40 o 
   4   8   4      324.16      314.46     12.89 o 
 -10   9   4        7.80        2.50      3.80 o 
  -9   9   4       81.14       83.42      4.93 o 
  -8   9   4        8.12        5.30      3.25 o 
  -7   9   4      201.03      190.25      5.82 o 
  -6   9   4       54.17       48.71      3.63 o 
  -5   9   4      134.64      118.14      7.04 o 
  -4   9   4        7.78        7.15      4.03 o 
  -3   9   4      202.59      196.28      8.54 o 
  -2   9   4        1.61        0.47      4.23 o 
  -1   9   4      211.06      234.74      9.09 o 
   0   9   4        9.18       16.23      3.37 o 
   1   9   4      172.17      187.07      6.28 o 
   2   9   4       12.38       11.82      6.05 o 
  -9  10   4       33.57       38.37      4.57 o 
  -8  10   4      210.83      214.26     10.16 o 
  -7  10   4       29.68       25.65      5.26 o 
  -6  10   4      234.55      241.38      9.72 o 
  -5  10   4       13.54        8.22      4.62 o 
  -4  10   4      302.26      316.52     11.11 o 
  -3  10   4        2.39        3.75      4.39 o 
  -2  10   4       29.75       51.03      5.73 o 
  -1  10   4        0.03        0.00      4.47 o 
   0  10   4       48.86       51.07      6.32 o 
   1  10   4        7.03        9.96      5.93 o 
  -7  11   4        5.25        6.05      5.34 o 
  -6  11   4        0.85       -3.20      4.82 o 
  -5  11   4        0.81        2.89      5.45 o 
  -4  11   4        6.14        5.77      5.61 o 
  -3  11   4       20.74       23.24      5.49 o 
  -2  11   4       12.01       12.06      5.34 o 
  -1  11   4        1.37        4.39      5.30 o 
   0 -11   5       15.10       14.09      4.25 o 
   1 -11   5       40.37       42.65      4.82 o 
   2 -11   5        5.69        8.81      4.05 o 
   3 -11   5       23.21       19.72      6.05 o 
   4 -11   5       12.31       16.36      5.97 o 
   5 -11   5       80.33       86.52      7.11 o 
   6 -11   5        0.90       -2.57      5.14 o 
  -2 -10   5       13.94       14.73      3.92 o 
  -1 -10   5        6.38        1.74      3.73 o 
   0 -10   5      101.24      101.30     11.68 o 
   1 -10   5        1.45        0.29      3.47 o 
   2 -10   5      129.57      141.61      9.27 o 
   3 -10   5       72.04       81.46      8.08 o 
   4 -10   5      192.04      205.49      8.93 o 
   5 -10   5      174.67      183.83      8.62 o 
   6 -10   5       60.38       54.78      5.93 o 
   7 -10   5       34.21       42.33      6.40 o 
  -4  -9   5       53.17       59.29      7.63 o 
  -3  -9   5       37.60       45.17      4.34 o 
  -2  -9   5       19.40       18.56      2.86 o 
  -1  -9   5       96.08      101.76      4.71 o 
   0  -9   5       95.45      111.96      4.68 o 
   1  -9   5      440.10      438.64      8.39 o 
   2  -9   5       25.72       23.77      3.39 o 
   3  -9   5      114.97      118.86      4.96 o 
   4  -9   5      108.58       93.48      6.13 o 
   5  -9   5       45.82       38.14      5.38 o 
   6  -9   5      120.43      105.89      6.44 o 
   7  -9   5       85.21       77.51      6.32 o 
  -5  -8   5       61.15       55.97      7.47 o 
  -4  -8   5      104.31      127.59      7.83 o 
  -3  -8   5       74.64       76.30      4.24 o 
  -2  -8   5      389.50      359.80      6.21 o 
  -1  -8   5       15.12       21.31      3.37 o 
   0  -8   5        4.69        0.79      2.67 o 
   1  -8   5        0.19        0.94      2.47 o 
   2  -8   5      197.30      207.72      5.67 o 
   3  -8   5        5.38        5.57      2.74 o 
   4  -8   5      220.23      224.19      8.06 o 
   5  -8   5       62.07       58.69      5.02 o 
   6  -8   5      362.37      353.92      7.27 o 
   7  -8   5      137.16      136.43     12.11 o 
   8  -8   5      649.66      685.52     15.97 o 
   9  -8   5        9.16        9.60      5.77 o 
  -6  -7   5      174.23      163.59      9.60 o 
  -5  -7   5      319.26      303.27     10.95 o 
  -4  -7   5       32.02       27.59      3.45 o 
  -3  -7   5      488.83      496.39      8.82 o 
  -2  -7   5       15.73       22.82      5.40 o 
  -1  -7   5      131.08      123.82      4.53 o 
   0  -7   5       79.20       82.24      3.78 o 
   1  -7   5       63.46       56.44      3.26 o 
   2  -7   5        1.94        2.27      2.28 o 
   3  -7   5      525.16      523.94     11.90 o 
   4  -7   5        8.65        3.75      3.60 o 
   5  -7   5      193.25      187.66      7.04 o 
   6  -7   5       45.83       59.25      4.86 o 
   7  -7   5      447.33      399.04     11.70 o 
   9  -7   5      186.52      194.70      9.13 o 
  -7  -6   5       27.83       30.71      6.36 o 
  -6  -6   5      178.77      161.85      9.45 o 
  -5  -6   5       26.93       20.51      5.34 o 
  -4  -6   5      219.78      199.68      8.62 o 
  -3  -6   5       66.57       63.93      5.34 o 
  -2  -6   5      552.47      527.88      8.39 o 
  -1  -6   5       57.41       52.70      3.08 o 
   0  -6   5      761.52      738.67     10.24 o 
   1  -6   5      324.75      410.07      6.93 o 
   2  -6   5      582.76      532.52      8.05 o 
   3  -6   5      241.93      247.94      7.71 o 
   4  -6   5      608.35      622.83     12.61 o 
   5  -6   5        2.46       -1.58      3.16 o 
   6  -6   5       17.88       20.08      3.99 o 
   7  -6   5        8.30        5.73      4.39 o 
   8  -6   5      200.26      188.22      8.93 o 
  10  -6   5       45.53       56.64      6.68 o 
  -8  -5   5        1.00        5.34      5.93 o 
  -7  -5   5       67.52       75.85      7.47 o 
  -6  -5   5       12.94       13.32      4.66 o 
  -5  -5   5       11.87       12.90      2.81 o 
  -4  -5   5      195.18      179.78      5.07 o 
  -3  -5   5     1170.04     1109.29     16.13 o 
  -2  -5   5       85.59       87.95      3.52 o 
  -1  -5   5     3849.24     3816.85     39.48 o 
   0  -5   5       45.04       69.21      7.89 o 
   1  -5   5     1933.34     1870.27     20.67 o 
   2  -5   5       45.82       53.46      4.07 o 
   3  -5   5     1197.47     1146.34     19.25 o 
   4  -5   5      843.57      823.74     14.94 o 
   5  -5   5      466.14      493.27     10.43 o 
   6  -5   5        0.29       -2.27      2.19 o 
   7  -5   5      131.31      149.40      7.75 o 
   8  -5   5      182.84      190.75      8.89 o 
   9  -5   5      394.50      375.64     12.29 o 
  -8  -4   5      274.86      304.97     12.06 o 
  -7  -4   5      134.68      123.32      7.23 o 
  -6  -4   5      258.12      267.19      9.76 o 
  -5  -4   5       58.22       57.38      3.27 o 
  -4  -4   5     1349.11     1292.76     18.83 o 
  -3  -4   5      332.66      319.37      7.17 o 
  -2  -4   5     2716.01     2755.49     29.35 o 
  -1  -4   5        3.36       -0.44      1.37 o 
   0  -4   5     1540.23     1610.70     46.13 o 
   1  -4   5        1.30       -2.07      1.38 o 
   2  -4   5     1622.67     1656.41     25.65 o 
   3  -4   5     1093.52     1168.63     19.05 o 
   4  -4   5      688.60      679.47     12.37 o 
   5  -4   5        0.20        0.33      2.04 o 
   6  -4   5      625.59      625.28     14.15 o 
   7  -4   5       18.28        9.41      4.51 o 
   8  -4   5      233.74      261.62     10.04 o 
   9  -4   5       32.53       32.61      6.28 o 
  10  -4   5      232.84      229.17     11.03 o 
  -9  -3   5      659.03      673.07     17.31 o 
  -8  -3   5      126.67      124.78      7.75 o 
  -7  -3   5      201.83      229.32      9.25 o 
  -6  -3   5      106.57       99.05      5.69 o 
  -5  -3   5      212.80      261.29      4.37 o 
  -4  -3   5      282.28      280.32      8.87 o 
  -3  -3   5       50.27       60.52      2.00 o 
  -2  -3   5      492.43      569.36      6.69 o 
  -1  -3   5       39.30       27.17      1.76 o 
   0  -3   5      782.76      759.78      9.29 o 
   1  -3   5     1993.16     2017.15     29.96 o 
   2  -3   5     1609.56     1518.03     23.08 o 
   3  -3   5     1552.59     1512.85     22.96 o 
   4  -3   5       41.65       35.30      2.61 o 
   5  -3   5      135.00      124.69      5.18 o 
   6  -3   5      196.97      173.44      7.35 o 
   7  -3   5      319.69      318.89     10.36 o 
   8  -3   5        3.81       -1.15      4.70 o 
   9  -3   5      184.99      185.93      9.84 o 
  10  -3   5       30.33       25.26      6.72 o 
 -10  -2   5      179.86      175.29      9.84 o 
  -9  -2   5      110.18      126.64      8.10 o 
  -8  -2   5       54.30       66.97      4.10 o 
  -7  -2   5       19.96       23.78      2.92 o 
  -6  -2   5        2.75        3.92      2.11 o 
  -5  -2   5        0.12       -0.99      1.52 o 
  -4  -2   5      421.45      361.12      7.50 o 
  -3  -2   5        9.71        2.84      1.15 o 
  -2  -2   5      266.40      193.20      2.89 o 
  -1  -2   5      469.43      467.37     13.38 o 
   0  -2   5     1536.48     1343.79     20.38 o 
   1  -2   5     2605.39     2767.69     39.68 o 
   2  -2   5     5575.29     5530.24     76.92 o 
   3  -2   5       34.71       30.67      2.13 o 
   4  -2   5      632.28      599.54      7.89 o 
   5  -2   5      256.27      286.44      8.62 o 
   6  -2   5     1005.47     1007.25     19.45 o 
   7  -2   5      128.40      140.75      7.87 o 
   8  -2   5      499.66      482.01     13.08 o 
   9  -2   5      494.19      456.20     13.75 o 
  10  -2   5       22.85       21.50      6.36 o 
 -10  -1   5       89.61       81.42      7.23 o 
  -9  -1   5      714.63      748.41     14.05 o 
  -8  -1   5        8.57        6.11      3.00 o 
  -7  -1   5     1113.67     1079.32     15.30 o 
  -6  -1   5       66.02       69.46      3.72 o 
  -5  -1   5     7354.82     7339.52     86.76 o 
  -4  -1   5      153.32      176.13      3.13 o 
  -3  -1   5     6588.03     6582.67     52.88 o 
  -2  -1   5     1040.06     1033.73     13.59 o 
  -1  -1   5      561.22      497.75      6.44 o 
   0  -1   5      118.70       96.16      3.52 o 
   1  -1   5     4622.19     4387.66     61.42 o 
   2  -1   5       39.96       65.10      3.20 o 
   3  -1   5     2233.21     2279.16     23.90 o 
   4  -1   5       11.55       11.70      1.67 o 
   5  -1   5      853.45      839.43     16.52 o 
   6  -1   5        1.87        0.87      3.68 o 
   7  -1   5       74.51       75.97      6.01 o 
   8  -1   5      191.85      186.40      8.81 o 
   9  -1   5      102.10       96.36      7.51 o 
 -10   0   5      728.12      751.76     17.35 o 
  -9   0   5       54.48       59.89      4.01 o 
  -8   0   5      817.35      856.91     11.83 o 
  -7   0   5        0.37        0.39      1.83 o 
  -6   0   5     3861.87     4051.16     34.17 o 
  -5   0   5      318.31      341.33      4.62 o 
  -4   0   5     1475.11     1487.37     13.23 o 
  -3   0   5      393.86      444.71      4.90 o 
  -2   0   5      952.09      927.56      8.55 o 
  -1   0   5      163.27      180.79      5.18 o 
   0   0   5      362.39      336.87      7.15 o 
   1   0   5        5.23        1.67      1.28 o 
   2   0   5      731.69      717.06      8.80 o 
   3   0   5       88.91       85.30      3.07 o 
   4   0   5      383.64      376.16      5.69 o 
   5   0   5      526.28      498.76     12.29 o 
   6   0   5      682.84      668.37     15.26 o 
   7   0   5     1507.58     1393.81     25.65 o 
   8   0   5      188.79      216.91     10.16 o 
   9   0   5       66.65       70.87      7.79 o 
 -11   1   5      114.59      105.06      7.79 o 
 -10   1   5        0.79       -1.70      4.98 o 
  -9   1   5      277.56      281.34      9.76 o 
  -8   1   5       20.52       15.55      2.88 o 
  -7   1   5      289.18      290.56      4.75 o 
  -6   1   5      224.83      245.72      4.04 o 
  -5   1   5      134.76      122.52      2.81 o 
  -4   1   5     1184.45     1231.98     11.16 o 
  -3   1   5     1045.98     1023.50      9.39 o 
  -2   1   5        0.23       -0.94      1.24 o 
  -1   1   5       49.77       77.11      4.07 o 
   0   1   5       20.36       17.92      1.64 o 
   1   1   5     7957.81     7921.09     77.85 o 
   2   1   5      274.68      345.47      5.35 o 
   3   1   5     3637.91     3659.80     37.26 o 
   4   1   5      229.62      246.48      8.02 o 
   5   1   5     1098.98     1034.29     19.68 o 
   6   1   5      150.10      152.68      8.26 o 
   7   1   5      630.42      587.85     15.06 o 
   8   1   5      226.74      240.83     10.28 o 
   9   1   5      247.20      238.26     11.07 o 
 -11   2   5      163.65      169.48      9.29 o 
 -10   2   5      661.02      651.29     15.77 o 
  -9   2   5      212.87      200.47      8.62 o 
  -8   2   5       26.27       34.94      4.62 o 
  -7   2   5       73.92       73.74      5.34 o 
  -6   2   5     1905.88     1999.98     19.48 o 
  -5   2   5       78.66       78.74      4.03 o 
  -4   2   5     4645.37     4677.67     38.05 o 
  -3   2   5      109.12      122.66      5.49 o 
  -2   2   5     7171.51     6920.92     67.99 o 
  -1   2   5      152.30      154.57      3.36 o 
   0   2   5     6984.64     6867.22     69.31 o 
   1   2   5      738.12      797.04      9.75 o 
   2   2   5     2896.86     2843.39     29.46 o 
   3   2   5      528.06      519.03      9.74 o 
   4   2   5      382.72      342.88      9.96 o 
   5   2   5      232.15      212.21      8.85 o 
   6   2   5      355.74      372.60     11.70 o 
   7   2   5      560.07      527.58     14.27 o 
   8   2   5      561.82      538.25     15.18 o 
 -11   3   5      205.17      220.04     10.08 o 
 -10   3   5        8.08       13.99      5.26 o 
  -9   3   5     1057.37     1046.66     20.47 o 
  -8   3   5      128.01      131.13      4.51 o 
  -7   3   5     2253.37     2195.82     46.74 o 
  -6   3   5        0.46        0.34      2.13 o 
  -5   3   5     4086.98     3937.85     40.24 o 
  -4   3   5      126.59      161.41      3.97 o 
  -3   3   5     3320.53     3469.24     60.26 o 
  -2   3   5      134.60      138.10      3.04 o 
  -1   3   5      883.88      813.31      9.83 o 
   0   3   5     1082.76     1128.98     13.66 o 
   1   3   5       33.42       46.74      2.30 o 
   2   3   5       21.42       17.37      2.00 o 
   3   3   5      220.44      209.87      4.54 o 
   4   3   5       13.59       17.39      4.07 o 
   5   3   5      159.27      152.45      8.38 o 
   6   3   5       42.62       47.19      5.89 o 
   7   3   5       74.28       74.74      6.96 o 
   8   3   5        0.87        4.74      6.60 o 
 -11   4   5      110.54      100.24      7.59 o 
 -10   4   5       19.03       17.94      4.94 o 
  -9   4   5      222.00      224.98      9.09 o 
  -8   4   5       86.96      101.92      4.15 o 
  -7   4   5      220.73      191.56      5.02 o 
  -6   4   5      428.86      428.24      7.20 o 
  -5   4   5       18.48       25.57      2.31 o 
  -4   4   5      454.65      508.25      7.37 o 
  -3   4   5        3.37        4.65      1.07 o 
  -2   4   5       30.02       29.66      1.51 o 
  -1   4   5     1493.75     1655.29     18.10 o 
   0   4   5      896.56      919.01     11.25 o 
   1   4   5        8.92       12.32      2.00 o 
   2   4   5        3.55        8.10      2.13 o 
   3   4   5       73.02       72.96      5.38 o 
   4   4   5      356.79      323.99     10.36 o 
   5   4   5      326.31      290.15     10.83 o 
   6   4   5      314.70      282.84     10.83 o 
   7   4   5        5.96        3.20      5.73 o 
 -11   5   5       35.22       37.90      6.88 o 
 -10   5   5       14.47       13.44      5.49 o 
  -9   5   5      129.61      110.55      6.88 o 
  -8   5   5      261.06      256.18      6.06 o 
  -7   5   5        1.54       -0.22      2.46 o 
  -6   5   5       12.24       11.93      2.32 o 
  -5   5   5      674.01      675.95      9.47 o 
  -4   5   5      380.49      417.21      6.72 o 
  -3   5   5      115.70       91.21      2.36 o 
  -2   5   5      297.90      300.17      4.18 o 
  -1   5   5     2259.98     2242.54     24.02 o 
   0   5   5       17.76       21.60      2.39 o 
   1   5   5      615.14      586.02      8.54 o 
   2   5   5       79.62       75.65      3.28 o 
   3   5   5      283.74      294.82     10.12 o 
   4   5   5        0.19       -1.11      4.70 o 
   5   5   5      304.59      314.46     11.66 o 
   6   5   5       64.87       77.63      7.94 o 
 -11   6   5        1.67        1.07      5.41 o 
 -10   6   5      955.47      912.08     19.68 o 
  -9   6   5      269.23      273.73     15.22 o 
  -8   6   5      381.84      393.57      7.71 o 
  -7   6   5       24.31       20.57      2.85 o 
  -6   6   5     1664.59     1627.91     19.01 o 
  -5   6   5       16.14       18.01      2.55 o 
  -4   6   5      334.71      310.26      7.17 o 
  -3   6   5      457.96      486.32      9.62 o 
  -2   6   5     1579.06     1542.45     18.02 o 
  -1   6   5        1.64       -2.04      3.06 o 
   0   6   5      719.29      735.22     19.41 o 
   1   6   5        1.00       -2.20      2.69 o 
   2   6   5      194.21      206.41      5.65 o 
   3   6   5      574.07      523.47     13.48 o 
   4   6   5        1.87        6.32      4.98 o 
   5   6   5       18.21       20.75      6.48 o 
 -11   7   5      380.46      346.91     12.73 o 
 -10   7   5       91.73       76.12      7.11 o 
  -9   7   5      704.32      680.86     13.81 o 
  -8   7   5        0.41        5.20      4.01 o 
  -7   7   5        1.31        3.67      2.79 o 
  -6   7   5       27.50       22.96      2.93 o 
  -5   7   5      462.36      469.41     26.11 o 
  -4   7   5       46.18       46.91      3.11 o 
  -3   7   5       72.23       89.45      3.57 o 
  -2   7   5        3.19       -0.40      3.52 o 
  -1   7   5       56.20       59.00      5.08 o 
   0   7   5        0.48        0.94      2.37 o 
   1   7   5       48.14       47.82      3.46 o 
   2   7   5       15.23        8.62      4.90 o 
   3   7   5       69.14       71.18      7.07 o 
   4   7   5        9.41        8.93      6.05 o 
 -10   8   5       37.25       39.92      4.26 o 
  -9   8   5       39.30       38.79      5.20 o 
  -8   8   5       26.00       28.24      3.67 o 
  -7   8   5       30.57       36.70      3.47 o 
  -6   8   5      257.61      239.72      5.99 o 
  -5   8   5        2.18        1.31      2.58 o 
  -4   8   5        2.67        4.46      2.61 o 
  -3   8   5        3.78       -0.59      3.91 o 
  -2   8   5      194.19      170.87      7.79 o 
  -1   8   5        4.11        1.30      3.44 o 
   0   8   5      260.42      231.13      6.12 o 
   1   8   5      106.02       90.62      4.35 o 
   2   8   5      151.76      143.83      8.30 o 
   3   8   5       81.77       94.42      8.10 o 
 -10   9   5        0.12        1.72      4.05 o 
  -9   9   5      113.14      104.45      5.32 o 
  -8   9   5       12.46        9.96      3.62 o 
  -7   9   5       82.59       74.02      4.39 o 
  -6   9   5       21.25       20.94      4.92 o 
  -5   9   5       57.13       50.35      5.73 o 
  -4   9   5       26.84       19.60      4.47 o 
  -3   9   5      650.46      635.36     15.14 o 
  -2   9   5        1.02       -0.83      4.35 o 
  -1   9   5      167.44      197.98      8.77 o 
   0   9   5       23.72       11.98      4.82 o 
   1   9   5      107.84      126.76      7.98 o 
   2   9   5        1.97        3.68      6.13 o 
  -9  10   5        1.85       -0.48      4.07 o 
  -8  10   5       10.87        7.23      5.14 o 
  -7  10   5       33.53       32.17      5.53 o 
  -6  10   5      169.75      199.28      9.76 o 
  -5  10   5        0.60       -4.11      4.35 o 
  -4  10   5        1.04        4.58      4.51 o 
  -3  10   5       48.66       38.18      5.93 o 
  -2  10   5       68.85       92.65      7.15 o 
  -1  10   5        6.60        5.45      5.22 o 
   0  10   5        9.20       15.93      5.61 o 
  -7  11   5       46.96       37.63      6.84 o 
  -6  11   5       28.29       31.11      6.56 o 
  -5  11   5        0.20        9.13      5.69 o 
  -4  11   5       21.40       21.94      6.05 o 
  -3  11   5        1.20        6.76      5.26 o 
  -2  11   5        3.97       -0.59      5.10 o 
   1 -11   6       13.26        9.93      4.20 o 
   2 -11   6        0.05        4.04      3.88 o 
   3 -11   6      114.01      116.53      5.89 o 
   4 -11   6      197.68      208.77     10.55 o 
   5 -11   6       46.51       65.57      7.00 o 
  -2 -10   6       35.94       51.71      4.88 o 
  -1 -10   6      147.10      152.16     13.93 o 
   0 -10   6        6.17        7.99      3.78 o 
   1 -10   6        5.25       17.05      3.77 o 
   2 -10   6       14.66       23.25      3.81 o 
   3 -10   6        0.42        1.22      3.49 o 
   4 -10   6       68.89       79.21      6.60 o 
   5 -10   6       23.96       27.04      5.93 o 
   6 -10   6       82.03       69.64      7.00 o 
   7 -10   6        1.40       -2.73      5.69 o 
  -3  -9   6       31.24       40.52      4.44 o 
  -2  -9   6      101.42      100.53      4.94 o 
  -1  -9   6      340.36      356.75      6.49 o 
   0  -9   6       26.90       22.51      3.79 o 
   1  -9   6       53.33       60.19      5.24 o 
   2  -9   6      100.94      104.41      6.50 o 
   3  -9   6      109.31      115.32      4.81 o 
   4  -9   6       50.94       35.18      5.18 o 
   5  -9   6      292.25      273.35     10.08 o 
   6  -9   6       28.00       19.09      5.49 o 
   7  -9   6      246.12      232.01      9.84 o 
  -5  -8   6       12.09       14.66      6.56 o 
  -4  -8   6      170.92      169.31      6.14 o 
  -3  -8   6        9.78       14.01      3.35 o 
  -2  -8   6      572.12      522.51     11.98 o 
  -1  -8   6      114.52      122.10      4.97 o 
   0  -8   6     1204.47     1123.96     16.09 o 
   1  -8   6        6.20        8.47      3.16 o 
   2  -8   6      555.11      538.91      9.15 o 
   3  -8   6        0.08       -2.85      3.72 o 
   4  -8   6       96.57      103.36      6.09 o 
   5  -8   6       65.47       67.86      5.38 o 
   6  -8   6       38.46       43.40      5.41 o 
   9  -8   6       10.75        8.97      6.21 o 
  -6  -7   6       48.99       37.63      7.07 o 
  -5  -7   6       30.09       35.85      5.77 o 
  -4  -7   6        0.04       -1.00      2.97 o 
  -3  -7   6      313.52      301.67      6.87 o 
  -2  -7   6       29.20       26.90      3.21 o 
  -1  -7   6      204.58      173.91      5.05 o 
   0  -7   6        2.33        1.70      2.53 o 
   1  -7   6      385.00      404.74      7.52 o 
   2  -7   6       14.24       20.36      2.68 o 
   3  -7   6      429.54      436.47     10.91 o 
   4  -7   6      117.33      119.56      6.68 o 
   5  -7   6      228.66      279.40      8.97 o 
   6  -7   6      108.39      112.45      6.21 o 
   7  -7   6      591.25      543.27     13.91 o 
  -7  -6   6       16.56       11.74      6.56 o 
  -6  -6   6        2.51        4.51      5.49 o 
  -5  -6   6       33.28       31.58      3.55 o 
  -4  -6   6       26.35       27.29      3.21 o 
  -3  -6   6       35.74       37.01      3.09 o 
  -2  -6   6      215.32      217.49      5.45 o 
  -1  -6   6      146.96      153.19      6.62 o 
   0  -6   6      127.11      109.96      3.23 o 
   1  -6   6      137.08      135.01      6.90 o 
   2  -6   6     1305.94     1324.03     16.03 o 
   3  -6   6      969.55      995.39     18.18 o 
   4  -6   6     1022.25     1002.35     18.22 o 
   5  -6   6       27.78       31.54      4.11 o 
   6  -6   6      284.17      281.26      8.70 o 
   7  -6   6       39.49       25.89      5.30 o 
   8  -6   6      599.53      624.81     15.65 o 
  -8  -5   6        2.64        0.83      6.44 o 
  -7  -5   6      498.77      486.08     14.39 o 
  -6  -5   6       61.48       72.01      6.09 o 
  -5  -5   6      336.18      308.32      6.79 o 
  -4  -5   6      101.88      111.19      5.16 o 
  -3  -5   6     2226.38     2147.64     23.97 o 
  -2  -5   6      136.53      142.56      5.34 o 
  -1  -5   6     1408.77     1307.76     21.86 o 
   0  -5   6       16.44       18.58      2.19 o 
   1  -5   6      267.72      228.65     10.08 o 
   2  -5   6      127.91      141.42      5.65 o 
   3  -5   6      536.31      523.27     11.03 o 
   4  -5   6      100.42      112.25      5.57 o 
   5  -5   6      341.29      316.99      7.87 o 
   6  -5   6      140.03      147.11      7.83 o 
   7  -5   6      346.89      332.88     11.03 o 
   8  -5   6        2.23        3.32      5.18 o 
   9  -5   6      183.21      192.17     10.28 o 
  -8  -4   6      803.51      824.05     19.25 o 
  -7  -4   6        0.04       -2.57      4.47 o 
  -6  -4   6      908.83      904.76     18.34 o 
  -5  -4   6       12.43       13.01      2.68 o 
  -4  -4   6     1014.38      980.05     12.58 o 
  -3  -4   6      102.27      100.78      4.88 o 
  -2  -4   6      514.13      490.17      7.42 o 
  -1  -4   6      259.81      252.89      4.94 o 
   0  -4   6      321.74      303.58      5.31 o 
   1  -4   6       52.64       55.83      2.50 o 
   2  -4   6      348.15      342.96      7.94 o 
   3  -4   6        8.02       12.25      2.53 o 
   4  -4   6      104.76       79.60      4.27 o 
   5  -4   6       82.98      100.96      3.69 o 
   6  -4   6      344.53      357.82     11.03 o 
   7  -4   6       20.14       23.91      5.22 o 
   8  -4   6      429.33      404.38     12.25 o 
   9  -4   6      180.00      172.17     10.04 o 
  -9  -3   6      102.13      123.83      8.70 o 
  -8  -3   6        1.37        3.40      5.26 o 
  -7  -3   6       32.84       45.06      5.14 o 
  -6  -3   6       82.86       87.63      4.02 o 
  -5  -3   6       35.87       34.79      2.13 o 
  -4  -3   6       29.39       38.06      3.47 o 
  -3  -3   6      682.78      682.33      7.14 o 
  -2  -3   6       41.45       34.07      2.11 o 
  -1  -3   6      849.86      783.14      9.78 o 
   0  -3   6     1001.14      995.49     20.28 o 
   1  -3   6      345.88      312.09      7.15 o 
   2  -3   6      744.03      721.21     12.53 o 
   3  -3   6     1635.74     1638.35     24.90 o 
   4  -3   6      148.64      157.78      4.86 o 
   5  -3   6      493.42      485.99     13.79 o 
   6  -3   6      509.21      493.78     12.85 o 
   7  -3   6      156.61      152.84      8.38 o 
   8  -3   6       12.35       10.67      5.45 o 
   9  -3   6       47.53       49.68      7.07 o 
 -10  -2   6       36.26       43.68      7.15 o 
  -9  -2   6       36.84       40.67      6.32 o 
  -8  -2   6       86.70       78.54      4.39 o 
  -7  -2   6       11.91       14.69      2.92 o 
  -6  -2   6        2.98       -0.56      1.96 o 
  -5  -2   6      248.77      269.34      4.43 o 
  -4  -2   6     2827.60     2794.67     23.80 o 
  -3  -2   6        4.99        7.16      1.22 o 
  -2  -2   6     2349.52     2143.57     18.35 o 
  -1  -2   6       17.77       28.35      1.73 o 
   0  -2   6     1960.52     1710.64     25.85 o 
   1  -2   6     1383.20     1548.31     23.56 o 
   2  -2   6     8594.95     8664.33    119.60 o 
   3  -2   6        1.26        2.57      1.94 o 
   4  -2   6      709.22      660.79      8.82 o 
   5  -2   6       90.17       96.20      6.05 o 
   6  -2   6        9.65        7.27      4.47 o 
   7  -2   6        5.95        5.10      4.94 o 
   8  -2   6       87.11      100.87      7.75 o 
   9  -2   6      175.84      174.07      9.57 o 
 -10  -1   6       38.24       45.30      6.60 o 
  -9  -1   6      988.08     1017.19     14.35 o 
  -8  -1   6      125.72      129.51      7.83 o 
  -7  -1   6     1173.45     1194.71     14.85 o 
  -6  -1   6       82.69       76.88      4.60 o 
  -5  -1   6     1148.87     1035.26     10.25 o 
  -4  -1   6      232.14      233.11      5.05 o 
  -3  -1   6     4913.25     4830.96     39.40 o 
  -2  -1   6      520.79      500.94      5.44 o 
  -1  -1   6     3354.09     3307.92     47.67 o 
   0  -1   6     2146.83     2204.82     32.53 o 
   1  -1   6     3221.51     3253.21     46.52 o 
   2  -1   6     4545.71     4805.95     67.39 o 
   3  -1   6      790.55      715.76      9.19 o 
   4  -1   6      112.54      104.59      3.55 o 
   5  -1   6     1237.69     1223.61     22.45 o 
   6  -1   6       23.77       28.46      5.22 o 
   7  -1   6     1920.95     1965.81     34.03 o 
   8  -1   6       10.45       10.59      5.77 o 
   9  -1   6      336.63      336.36     12.92 o 
 -10   0   6     1142.19     1183.18     23.24 o 
  -9   0   6        5.91        1.66      4.62 o 
  -8   0   6      561.68      598.21      9.40 o 
  -7   0   6        1.59       -2.24      1.86 o 
  -6   0   6      872.22      889.95     14.63 o 
  -5   0   6      227.56      241.80      3.97 o 
  -4   0   6     1143.27     1153.13     15.00 o 
  -3   0   6      722.59      787.75      7.77 o 
  -2   0   6      267.21      247.78     10.15 o 
  -1   0   6      818.47      939.15     15.69 o 
   0   0   6      284.09      364.26      7.67 o 
   1   0   6        2.95        7.17      1.50 o 
   2   0   6     4002.00     3970.66     52.13 o 
   3   0   6      882.66      873.42     13.97 o 
   4   0   6     1080.97     1015.04     18.97 o 
   5   0   6       15.54       15.30      4.43 o 
   6   0   6     1117.89     1118.79     21.94 o 
   7   0   6        7.72        6.68      4.78 o 
   8   0   6      401.36      374.62     12.41 o 
   9   0   6        9.37        9.80      6.68 o 
 -11   1   6        8.54       -3.40      5.38 o 
 -10   1   6        8.61       11.70      5.53 o 
  -9   1   6       98.58       99.13      6.60 o 
  -8   1   6      338.14      336.83     10.00 o 
  -7   1   6       73.32       83.27      2.88 o 
  -6   1   6       18.57       18.96      1.86 o 
  -5   1   6      445.79      464.14      5.59 o 
  -4   1   6       46.52       55.36      3.76 o 
  -3   1   6     1268.98     1262.57     11.48 o 
  -2   1   6      781.36      808.12      9.85 o 
  -1   1   6     1779.05     1736.09     26.72 o 
   0   1   6     7621.13     7870.79     77.56 o 
   1   1   6      926.51      799.51      9.96 o 
   2   1   6        6.54       11.55      1.96 o 
   3   1   6      630.98      562.78     10.06 o 
   4   1   6       51.35       50.16      4.70 o 
   5   1   6      146.93      143.08      7.98 o 
   6   1   6        0.51        8.22      4.35 o 
   7   1   6      161.62      154.90      9.13 o 
   8   1   6       34.14       39.88      6.40 o 
 -11   2   6        5.91       -5.77      5.18 o 
 -10   2   6       65.18       66.01      6.21 o 
  -9   2   6       79.07       75.49      5.77 o 
  -8   2   6      113.17      109.56      4.21 o 
  -7   2   6        9.46        5.82      2.44 o 
  -6   2   6     2270.27     2160.42     18.95 o 
  -5   2   6     1293.23     1458.57     13.23 o 
  -4   2   6     4107.25     3970.04     40.49 o 
  -3   2   6      186.12      190.64      6.96 o 
  -2   2   6     1550.62     1359.70     15.29 o 
  -1   2   6        0.02       -1.05      1.45 o 
   0   2   6     2017.45     1866.39     20.18 o 
   1   2   6      557.95      553.93     14.53 o 
   2   2   6     1071.89     1022.36     12.32 o 
   3   2   6       90.29       87.12      3.42 o 
   4   2   6      773.88      754.41     16.09 o 
   5   2   6       43.98       37.43      5.10 o 
   6   2   6      208.45      216.64      9.68 o 
   7   2   6        3.65       -0.08      5.57 o 
   8   2   6      154.56      144.42      9.09 o 
 -11   3   6      457.50      465.60     14.23 o 
 -10   3   6       77.71       71.22      6.21 o 
  -9   3   6      800.91      831.56     17.35 o 
  -8   3   6       45.04       34.45      4.11 o 
  -7   3   6     1351.18     1288.19     15.72 o 
  -6   3   6       11.08       14.17      5.04 o 
  -5   3   6      375.61      305.22      5.83 o 
  -4   3   6       59.98       58.44      2.76 o 
  -3   3   6      890.55      873.72      8.49 o 
  -2   3   6       28.93       33.09      1.89 o 
  -1   3   6      412.34      398.61     16.66 o 
   0   3   6        1.19       -2.71      2.43 o 
   1   3   6      927.76      944.41     11.69 o 
   2   3   6      124.98      123.83     10.36 o 
   3   3   6      267.32      256.48      8.93 o 
   4   3   6       78.86       65.77      5.89 o 
   5   3   6      262.42      255.96      9.60 o 
   6   3   6       72.35       73.56      6.68 o 
   7   3   6      249.09      262.05     11.11 o 
 -11   4   6       76.34       59.76      7.43 o 
 -10   4   6      527.58      505.17     13.87 o 
  -9   4   6        0.88       -6.34      4.23 o 
  -8   4   6        1.99        6.30      2.74 o 
  -7   4   6        1.93        5.07      2.33 o 
  -6   4   6       53.68       54.83      3.75 o 
  -5   4   6        6.34        2.87      2.11 o 
  -4   4   6      663.93      709.65     10.95 o 
  -3   4   6      142.29      156.68      2.92 o 
  -2   4   6        7.15       14.42      3.75 o 
  -1   4   6      707.36      690.42     14.72 o 
   0   4   6      293.08      314.83      5.80 o 
   1   4   6        1.61        0.99      4.31 o 
   2   4   6      679.35      661.95      9.36 o 
   3   4   6      188.09      185.25      7.90 o 
   4   4   6       53.41       51.15      5.53 o 
   5   4   6       50.31       51.15      6.05 o 
   6   4   6      178.93      185.17      9.64 o 
   7   4   6       28.79       34.27      6.64 o 
 -11   5   6       39.20       29.25      6.05 o 
 -10   5   6        7.60        7.94      5.41 o 
  -9   5   6       11.64       13.39      3.03 o 
  -8   5   6      183.45      174.20      5.49 o 
  -7   5   6      601.35      597.25      9.25 o 
  -6   5   6       39.30       27.76      2.77 o 
  -5   5   6      714.16      690.05     11.46 o 
  -4   5   6       84.73       94.08      5.18 o 
  -3   5   6      427.03      386.78      6.55 o 
  -2   5   6        0.10        0.00      1.88 o 
  -1   5   6     2334.04     2294.00     38.22 o 
   0   5   6        7.31        4.00      2.69 o 
   1   5   6      599.43      601.90      9.01 o 
   2   5   6      187.89      180.32      4.97 o 
   3   5   6      402.93      405.45     11.58 o 
   4   5   6       58.66       63.87      6.64 o 
   5   5   6      109.92      122.45      8.38 o 
   6   5   6      119.75      120.47      9.01 o 
 -11   6   6       21.18        7.55      6.28 o 
 -10   6   6       27.34       35.10      6.24 o 
  -9   6   6       55.09       47.12      3.92 o 
  -8   6   6      391.72      378.33      7.57 o 
  -7   6   6       29.47       26.92      3.46 o 
  -6   6   6     1960.56     1857.55     21.45 o 
  -5   6   6       57.07       58.29      3.17 o 
  -4   6   6     1517.38     1532.45     22.17 o 
  -3   6   6       52.72       59.29      3.15 o 
  -2   6   6      580.25      568.16      8.26 o 
  -1   6   6      326.16      317.90      6.18 o 
   0   6   6      214.71      231.91      5.66 o 
   1   6   6       14.50       18.42      3.40 o 
   2   6   6       95.62       90.71      6.13 o 
   3   6   6        1.27        4.86      5.06 o 
   4   6   6       51.07       45.26      6.72 o 
   5   6   6        0.83       -2.65      6.21 o 
 -11   7   6       19.63       24.31      6.96 o 
 -10   7   6        4.85        0.87      4.94 o 
  -9   7   6       40.60       35.35      3.74 o 
  -8   7   6       33.17       29.96      3.56 o 
  -7   7   6       53.65       64.77      4.03 o 
  -6   7   6        2.91        2.33      2.55 o 
  -5   7   6      303.27      299.43      6.37 o 
  -4   7   6        4.39        0.93      2.42 o 
  -3   7   6       19.15       21.98      3.95 o 
  -2   7   6        1.48        0.32      3.44 o 
  -1   7   6       28.93       20.66      2.88 o 
   0   7   6       14.04       10.28      2.84 o 
   1   7   6       36.93       37.93      3.40 o 
   2   7   6       59.09       57.67      6.24 o 
   3   7   6        6.87        6.09      5.69 o 
   4   7   6       27.60       35.97      7.23 o 
 -10   8   6        0.64        0.42      6.38 o 
  -9   8   6        6.97        9.42      3.73 o 
  -8   8   6       95.49       85.83      6.48 o 
  -7   8   6       73.47       64.45      5.51 o 
  -6   8   6       39.62       39.82      3.57 o 
  -5   8   6       23.42       16.41      2.90 o 
  -4   8   6      125.11      114.87      6.66 o 
  -3   8   6       66.14       59.92      5.53 o 
  -2   8   6      388.75      344.14     10.55 o 
  -1   8   6        4.95        5.02      3.72 o 
   0   8   6        6.38       11.50      3.99 o 
   1   8   6       46.20       42.28      3.92 o 
   2   8   6      354.41      370.78     12.69 o 
   3   8   6        9.41       17.94      6.05 o 
  -9   9   6      164.58      161.67      6.57 o 
  -8   9   6       18.45       11.90      3.77 o 
  -7   9   6       78.32       78.06      4.42 o 
  -6   9   6       47.07       50.01      3.84 o 
  -5   9   6       16.15       17.63      5.02 o 
  -4   9   6       25.95       27.11      4.78 o 
  -3   9   6      308.92      304.46     10.24 o 
  -2   9   6        4.32        7.19      4.35 o 
  -1   9   6       88.24       96.16      6.72 o 
   0   9   6        0.13        7.63      4.82 o 
   1   9   6       64.16       78.89      7.23 o 
  -8  10   6      112.20      133.08      8.62 o 
  -7  10   6       25.25       17.87      5.89 o 
  -6  10   6       47.98       63.48      6.44 o 
  -5  10   6       10.66        7.87      4.82 o 
  -4  10   6       10.60        7.39      5.18 o 
  -3  10   6       37.20       37.31      6.05 o 
  -2  10   6       79.84       91.14      7.31 o 
  -1  10   6       21.03       16.13      5.65 o 
   0  10   6        1.00        5.49      5.81 o 
  -6  11   6        4.13        7.43      5.93 o 
  -5  11   6        0.20       -1.30      5.65 o 
  -4  11   6       30.49       29.09      6.56 o 
  -3  11   6       15.68        4.43      5.89 o 
   2 -11   7        1.69       -3.82      4.03 o 
   3 -11   7       26.08       42.16      5.57 o 
   4 -11   7       15.50        7.51      5.81 o 
  -1 -10   7        6.42        0.61      3.66 o 
   0 -10   7       32.22       39.96      4.06 o 
   1 -10   7        0.48       -3.99      3.79 o 
   2 -10   7       64.49       66.48      9.53 o 
   3 -10   7      132.20      147.23      5.99 o 
   4 -10   7      186.57      211.85      9.60 o 
   5 -10   7      146.66      136.72      8.46 o 
   6 -10   7        8.31        9.45      6.09 o 
  -3  -9   7       29.17       30.67      4.45 o 
  -2  -9   7       53.48       55.69      4.59 o 
  -1  -9   7      190.24      195.33      9.53 o 
   0  -9   7       24.86       16.29      3.66 o 
   1  -9   7      306.18      314.61      7.59 o 
   2  -9   7        0.08       -0.99      3.06 o 
   3  -9   7       54.41       58.22      6.28 o 
   4  -9   7       30.80       29.76      5.69 o 
   5  -9   7       94.17      107.03      7.35 o 
   6  -9   7       82.90       70.59      6.64 o 
  -4  -8   7      230.08      221.54     12.57 o 
  -3  -8   7        2.54        9.47      3.45 o 
  -2  -8   7      120.23      130.77      7.81 o 
  -1  -8   7        1.71        1.46      2.74 o 
   0  -8   7       94.60       96.21      9.86 o 
   1  -8   7      243.94      247.72      6.34 o 
   2  -8   7       11.18        8.79      3.03 o 
   3  -8   7       39.90       34.39      4.82 o 
   4  -8   7      618.78      675.09     15.38 o 
   5  -8   7       78.00       74.70      5.81 o 
   6  -8   7      733.68      801.33     17.15 o 
  -6  -7   7       13.28       13.24      6.60 o 
  -5  -7   7      174.47      157.03      8.77 o 
  -4  -7   7        0.25       -2.47      3.10 o 
  -3  -7   7       29.65       29.38      3.21 o 
  -2  -7   7       37.09       35.76      3.21 o 
  -1  -7   7       17.20       16.44      2.84 o 
   0  -7   7      106.75      118.70      4.59 o 
   1  -7   7      903.18      926.05     16.44 o 
   2  -7   7      190.82      196.63      5.55 o 
   3  -7   7       58.05       60.83      5.02 o 
   4  -7   7       69.58       79.88      5.45 o 
   5  -7   7      665.89      672.20     14.70 o 
   6  -7   7      132.68      117.71      5.85 o 
   7  -7   7      117.87      132.57      7.90 o 
   8  -7   7       54.24       34.78      6.56 o 
  -7  -6   7       10.87        9.76      5.89 o 
  -6  -6   7       64.86       68.34      6.64 o 
  -5  -6   7       34.09       32.55      3.57 o 
  -4  -6   7      204.32      197.89      5.75 o 
  -3  -6   7      517.73      467.36     13.97 o 
  -2  -6   7      892.80      841.04     11.76 o 
  -1  -6   7      260.55      232.30      6.90 o 
   0  -6   7      664.71      611.36      9.24 o 
   1  -6   7       60.29       56.74      4.74 o 
   2  -6   7      305.51      303.79      8.58 o 
   3  -6   7      163.13      176.48      6.64 o 
   4  -6   7       79.30       82.41      4.62 o 
   5  -6   7      297.21      274.54      7.79 o 
   6  -6   7      282.32      254.66      7.51 o 
   7  -6   7       36.23       25.85      5.65 o 
   8  -6   7      112.99      104.90      7.87 o 
   9  -6   7        4.27       -0.79      6.24 o 
  -7  -5   7      402.16      405.96     13.24 o 
  -6  -5   7       16.90       13.95      5.30 o 
  -5  -5   7      717.32      668.51     10.43 o 
  -4  -5   7       58.99       59.46      3.43 o 
  -3  -5   7     2314.86     2246.86     28.28 o 
  -2  -5   7       18.31       18.57      2.47 o 
  -1  -5   7      298.02      266.65      5.60 o 
   0  -5   7      252.51      246.79      5.24 o 
   1  -5   7     1341.57     1339.85     22.37 o 
   2  -5   7        8.37       10.67      3.04 o 
   3  -5   7      753.29      781.45     14.51 o 
   4  -5   7      194.74      199.76      6.64 o 
   5  -5   7      188.61      185.25      6.36 o 
   6  -5   7       24.54       16.24      4.86 o 
   7  -5   7      436.99      461.29     13.44 o 
   8  -5   7       21.66       21.78      6.09 o 
   9  -5   7      332.62      369.87     13.56 o 
  -8  -4   7      428.07      431.89     13.16 o 
  -7  -4   7       20.58       19.76      5.06 o 
  -6  -4   7      198.49      217.68      6.15 o 
  -5  -4   7      234.70      239.19      5.90 o 
  -4  -4   7     1005.21     1014.96     13.10 o 
  -3  -4   7       88.57       79.81      3.30 o 
  -2  -4   7     1302.92     1362.46     22.53 o 
  -1  -4   7        0.01        0.03      3.52 o 
   0  -4   7      733.74      675.20     12.81 o 
   1  -4   7      485.49        6.64      2.45 o 
   2  -4   7      799.02      729.23     13.48 o 
   4  -4   7     1679.82     1735.38     26.92 o 
   5  -4   7      445.35      466.14      7.74 o 
   6  -4   7       86.30       86.64      6.28 o 
   7  -4   7       65.59       51.07      5.89 o 
   8  -4   7      452.24      478.80     13.95 o 
   9  -4   7       48.60       49.88      6.96 o 
  -9  -3   7       29.22       16.56      6.40 o 
  -8  -3   7        6.05        1.07      5.26 o 
  -7  -3   7       65.18       83.91      6.24 o 
  -6  -3   7        0.04       -2.16      4.27 o 
  -5  -3   7       12.64       13.48      2.46 o 
  -4  -3   7        0.05        0.46      2.91 o 
  -3  -3   7      899.83      833.19      8.55 o 
  -2  -3   7      194.07      186.31      4.23 o 
  -1  -3   7     1781.72     1739.68     38.08 o 
   0  -3   7        3.08        0.13      1.65 o 
   1  -3   7     2570.67     2589.79     38.34 o 
   2  -3   7      456.50      433.79      8.93 o 
   3  -3   7      405.32      299.76      7.19 o 
   4  -3   7      344.19      371.65      8.75 o 
   5  -3   7     1770.14     1790.91     30.75 o 
   6  -3   7       53.15       58.18      6.05 o 
   7  -3   7      348.22      371.85     12.21 o 
   8  -3   7        0.66        2.69      5.81 o 
   9  -3   7      405.49      382.92     13.91 o 
  -9  -2   7        8.17        5.73      5.57 o 
  -8  -2   7      128.52      126.36      7.15 o 
  -7  -2   7       69.32       72.75      5.20 o 
  -6  -2   7      200.30      188.67      4.19 o 
  -5  -2   7        2.20        6.49      1.83 o 
  -4  -2   7     1887.15     1767.79     15.98 o 
  -3  -2   7       10.96        8.96      2.11 o 
  -2  -2   7     3435.02     3292.45     34.03 o 
  -1  -2   7      599.63      744.49      9.52 o 
   0  -2   7     2035.97     1960.32     29.68 o 
   1  -2   7      163.81      190.59      5.45 o 
   2  -2   7      380.47      296.63      7.00 o 
   3  -2   7     1429.52     1396.53     21.70 o 
   4  -2   7     1183.70     1116.66     16.42 o 
   5  -2   7      839.57      870.85     17.98 o 
   6  -2   7      998.01      990.53     20.16 o 
   7  -2   7      173.49      198.06      9.21 o 
   8  -2   7      288.26      307.66     11.58 o 
   9  -2   7        7.04        0.75      6.52 o 
  -9  -1   7      714.07      729.70     18.02 o 
  -8  -1   7        7.71        6.26      3.02 o 
  -7  -1   7     1449.93     1424.97     22.24 o 
  -6  -1   7       11.09        9.79      1.99 o 
  -5  -1   7     2510.62     2468.02     21.58 o 
  -4  -1   7      632.80      648.11      7.15 o 
  -3  -1   7      731.09      700.42      8.09 o 
  -2  -1   7      476.55      458.42      5.34 o 
  -1  -1   7       67.12      118.34      4.78 o 
   0  -1   7     1286.14     1625.66     25.22 o 
   1  -1   7     2977.37     3113.26     45.10 o 
   2  -1   7        0.06       -0.43      2.17 o 
   3  -1   7      429.91      375.71     11.19 o 
   4  -1   7        2.30        4.56      5.06 o 
   5  -1   7       98.08      108.85      6.68 o 
   6  -1   7        1.96        7.59      4.51 o 
   7  -1   7        3.38        3.08      5.38 o 
   8  -1   7        0.01        0.91      6.01 o 
   9  -1   7       89.76      103.99      9.01 o 
 -10   0   7      335.24      354.74     11.98 o 
  -9   0   7      133.55      123.71      7.15 o 
  -8   0   7      331.23      353.28      7.06 o 
  -7   0   7       22.44       30.31      2.57 o 
  -6   0   7       39.76       39.64      2.29 o 
  -5   0   7       38.81       48.71      3.39 o 
  -4   0   7       16.62       21.66      1.63 o 
  -3   0   7      199.81      217.59      3.50 o 
  -2   0   7       28.91       19.62      2.00 o 
  -1   0   7      387.85      437.03      9.25 o 
   0   0   7      843.44      793.50     14.03 o 
   1   0   7     1351.34     1328.31     15.21 o 
   2   0   7     1706.84     1731.77     19.27 o 
   3   0   7      155.37      170.36      4.54 o 
   4   0   7      727.94      701.13     15.06 o 
   5   0   7      474.01      435.05     12.33 o 
   6   0   7        3.78       10.32      5.10 o 
   7   0   7       80.41       74.31      6.88 o 
   8   0   7      112.77      123.83      8.46 o 
 -11   1   7       52.46       45.34      6.64 o 
 -10   1   7        1.82        0.91      5.34 o 
  -9   1   7        1.52        1.94      4.47 o 
  -8   1   7        2.34        2.55      2.77 o 
  -7   1   7        2.18        4.02      2.04 o 
  -6   1   7      482.29      544.41     11.40 o 
  -5   1   7      911.99      868.91      8.94 o 
  -4   1   7       28.58       19.76      1.62 o 
  -3   1   7      964.83      820.90     10.39 o 
  -2   1   7      191.36      245.90      4.72 o 
  -1   1   7       10.17       10.63      2.92 o 
   0   1   7        0.25        0.19      1.90 o 
   1   1   7     4440.66     4442.08     60.49 o 
   2   1   7       16.38       24.06      3.06 o 
   3   1   7      942.50      877.03     17.41 o 
   4   1   7      163.16      156.56      7.39 o 
   5   1   7     1788.86     1726.17     30.20 o 
   6   1   7        0.57        0.24      4.58 o 
   7   1   7       80.34       72.25      6.88 o 
   8   1   7      247.63      241.18     11.15 o 
 -11   2   7      172.52      173.08     10.20 o 
 -10   2   7      835.71      879.51     19.17 o 
  -9   2   7       13.04       15.18      4.94 o 
  -8   2   7      515.85      544.26      9.04 o 
  -7   2   7        0.55        0.54      2.36 o 
  -6   2   7     4736.61     4675.42     59.07 o 
  -5   2   7        3.82        4.14      1.53 o 
  -4   2   7     5822.41     5723.01     57.50 o 
  -3   2   7      756.39      758.15      9.91 o 
  -2   2   7      285.55      235.34      4.76 o 
  -1   2   7        3.99        6.28      1.71 o 
   0   2   7     2074.91     1892.68     20.77 o 
   1   2   7     1602.94     1644.59     23.87 o 
   2   2   7      330.03      318.09      5.99 o 
   3   2   7       41.92       29.17      4.27 o 
   4   2   7      412.98      404.02     11.74 o 
   5   2   7      163.35      159.44      8.58 o 
   6   2   7      315.46      289.84     10.71 o 
   7   2   7        2.01        5.02      5.57 o 
 -11   3   7      603.06      620.46     16.56 o 
 -10   3   7       75.64       75.18      6.88 o 
  -9   3   7      525.87      539.59     13.36 o 
  -8   3   7        8.92        3.45      2.73 o 
  -7   3   7     1225.69     1172.19     14.87 o 
  -6   3   7       23.91       26.81      2.74 o 
  -5   3   7     1922.43     1982.51     28.75 o 
  -4   3   7       17.45       18.26      2.21 o 
  -3   3   7     1759.96     1778.72     15.84 o 
  -2   3   7      301.25      292.53      5.22 o 
  -1   3   7       42.30       57.85      2.73 o 
   0   3   7        6.24       13.18      5.16 o 
   1   3   7      650.15      656.34      9.26 o 
   2   3   7      479.93      463.71      7.53 o 
   3   3   7       27.67       30.51      4.51 o 
   4   3   7       16.42       21.50      5.10 o 
   5   3   7      593.55      578.60     14.78 o 
   6   3   7      154.81      156.44      9.05 o 
   7   3   7      169.95      175.29     10.12 o 
 -11   4   7       71.67       47.19      7.07 o 
 -10   4   7       95.63       93.87      7.27 o 
  -9   4   7      103.69       97.29      4.54 o 
  -8   4   7        6.70        5.81      2.77 o 
  -7   4   7       34.24       33.10      3.14 o 
  -6   4   7       29.20       23.66      2.68 o 
  -5   4   7       46.07       54.68      3.25 o 
  -4   4   7      786.04      835.93     21.66 o 
  -3   4   7       36.95       43.81      2.16 o 
  -2   4   7      172.31      160.47      4.37 o 
  -1   4   7      582.20      620.03     11.32 o 
   0   4   7      930.97      928.52     11.89 o 
   1   4   7       91.88       91.09      5.49 o 
   2   4   7      640.82      617.20      9.78 o 
   3   4   7      100.16       92.25      6.60 o 
   4   4   7      474.02      476.20     13.04 o 
   5   4   7        1.90        1.50      4.94 o 
   6   4   7       35.22       33.12      7.07 o 
 -11   5   7       15.99       18.30      6.40 o 
 -10   5   7       33.67       20.63      5.81 o 
  -9   5   7       11.33       10.56      3.20 o 
  -8   5   7       12.59       10.36      2.95 o 
  -7   5   7      555.33      554.51      9.16 o 
  -6   5   7        5.70        6.51      3.81 o 
  -5   5   7      996.51      899.26     15.63 o 
  -4   5   7        0.28        2.95      2.14 o 
  -3   5   7     1727.25     1696.70     20.87 o 
  -2   5   7      415.43      431.01     10.10 o 
  -1   5   7     1132.44     1094.86     19.55 o 
   0   5   7       33.97       33.05      2.93 o 
   1   5   7      565.43      578.17      9.03 o 
   2   5   7       58.21       62.49      5.85 o 
   3   5   7      120.81      122.09      7.47 o 
   4   5   7       57.54       77.03      7.15 o 
   5   5   7      158.25      131.14      8.89 o 
 -11   6   7        2.66        3.04      5.57 o 
 -10   6   7      190.69      183.83      9.53 o 
  -9   6   7       17.00       11.99      3.49 o 
  -8   6   7      359.74      346.80      7.46 o 
  -7   6   7       38.32       35.23      3.51 o 
  -6   6   7      439.30      419.78      8.36 o 
  -5   6   7       42.11       45.37      6.11 o 
  -4   6   7      459.08      456.00      7.80 o 
  -3   6   7       73.92       73.04      5.41 o 
  -2   6   7       42.50       56.60      4.70 o 
  -1   6   7        4.21        4.09      2.40 o 
   0   6   7      281.94      284.28      6.22 o 
   1   6   7      693.50      697.31     10.50 o 
   2   6   7      106.57      113.28      7.07 o 
   3   6   7       11.76       11.54      5.53 o 
   4   6   7      102.12      109.52      8.26 o 
   5   6   7        1.06       -3.95      5.73 o 
 -10   7   7        1.67        2.02      3.61 o 
  -9   7   7       25.70       14.50      3.78 o 
  -8   7   7        9.80        7.82      3.37 o 
  -7   7   7       49.01       50.02      3.74 o 
  -6   7   7       17.85       17.24      2.98 o 
  -5   7   7       31.76       26.13      3.03 o 
  -4   7   7        9.81       16.37      2.83 o 
  -3   7   7       26.24       22.45      4.55 o 
  -2   7   7      164.86      151.26      7.55 o 
  -1   7   7       47.24       44.35      5.06 o 
   0   7   7       55.31       52.87      3.69 o 
   1   7   7       89.42       87.89      4.31 o 
   2   7   7        2.73        1.54      5.18 o 
   3   7   7        2.76       -0.75      5.89 o 
   4   7   7       79.08       93.56      8.70 o 
 -10   8   7        0.73        3.27      3.81 o 
  -9   8   7        0.22       -3.83      5.16 o 
  -8   8   7        0.65       -4.85      3.54 o 
  -7   8   7        0.60        1.76      5.43 o 
  -6   8   7      239.21      225.23     13.40 o 
  -5   8   7       63.08       58.04      5.32 o 
  -4   8   7       16.86       12.60      4.17 o 
  -3   8   7        3.43        6.68      4.39 o 
  -2   8   7      233.87      209.13      8.42 o 
  -1   8   7       99.35       94.70      6.44 o 
   0   8   7       90.35       96.12      6.48 o 
   1   8   7       97.51      111.26      7.59 o 
   2   8   7        8.27       17.51      5.73 o 
  -9   9   7       44.68       38.32      4.57 o 
  -8   9   7        2.96        6.19      3.60 o 
  -7   9   7      222.85      215.73      6.73 o 
  -6   9   7       44.65       46.56      3.99 o 
  -5   9   7      386.92      386.59     12.29 o 
  -4   9   7       50.53       45.41      5.49 o 
  -3   9   7      268.32      290.94     10.28 o 
  -2   9   7       15.05       20.43      4.86 o 
  -1   9   7       74.27       98.85      7.07 o 
   0   9   7        6.00        8.58      5.14 o 
  -8  10   7        7.32        9.80      4.20 o 
  -7  10   7        8.74       12.65      5.93 o 
  -6  10   7       62.65       76.92      7.27 o 
  -5  10   7       17.67        5.14      4.94 o 
  -4  10   7       30.63       37.27      5.81 o 
  -3  10   7       16.73       23.16      5.45 o 
  -2  10   7        2.21       -0.24      4.74 o 
  -1  10   7        0.01       -1.26      5.61 o 
  -1 -10   8       68.77       70.05      7.73 o 
   0 -10   8      116.89      125.49     11.70 o 
   1 -10   8       27.68       24.34      4.16 o 
   2 -10   8      153.21      151.06      6.88 o 
   3 -10   8        0.19       -1.20      5.73 o 
   4 -10   8      158.51      151.58      8.93 o 
   5 -10   8       21.72       14.90      6.32 o 
  -3  -9   8       95.62       93.25      7.69 o 
  -2  -9   8       81.30       75.83      4.85 o 
  -1  -9   8       33.59       30.97      3.98 o 
   0  -9   8      264.93      259.09     17.83 o 
   1  -9   8        1.45        1.08      4.25 o 
   2  -9   8        1.66        8.20      3.32 o 
   3  -9   8      316.76      295.84      9.57 o 
   4  -9   8       10.99        7.50      2.98 o 
   5  -9   8      115.77      102.76      6.21 o 
   6  -9   8       82.37       58.65      5.18 o 
  -4  -8   8       58.26       57.52      4.77 o 
  -3  -8   8       36.83       46.31      4.23 o 
  -2  -8   8      148.01      129.09      5.33 o 
  -1  -8   8       24.44       28.22      3.83 o 
   0  -8   8      195.85      206.93      6.15 o 
   1  -8   8       17.69       14.31      2.91 o 
   2  -8   8       57.61       54.91      5.26 o 
   3  -8   8        0.12       -0.75      3.32 o 
   4  -8   8      216.75      216.68      7.75 o 
   5  -8   8        0.65        1.62      3.64 o 
   6  -8   8       37.12       45.57      4.31 o 
  -5  -7   8       96.47       97.05      5.19 o 
  -4  -7   8       29.86       31.23      3.80 o 
  -3  -7   8      102.80      100.02      4.70 o 
  -2  -7   8      388.87      394.26     10.87 o 
  -1  -7   8      518.56      509.97     14.70 o 
   0  -7   8        9.52       10.22      2.72 o 
   1  -7   8      235.82      240.35      7.17 o 
   2  -7   8        1.58       -3.44      3.00 o 
   3  -7   8       67.55       70.47      4.82 o 
   4  -7   8       23.77       27.27      3.75 o 
   5  -7   8        6.72        7.00      3.52 o 
   6  -7   8        4.85        7.79      3.64 o 
   7  -7   8      404.12      423.94     13.32 o 
   8  -7   8        2.51        2.33      6.21 o 
  -6  -6   8      325.71      325.53     11.58 o 
  -5  -6   8        3.39        8.01      3.21 o 
  -4  -6   8      237.90      238.07      9.15 o 
  -3  -6   8      150.48      144.93      5.13 o 
  -2  -6   8      224.52      201.02      5.58 o 
  -1  -6   8        0.14        0.39      3.99 o 
   0  -6   8     1269.75     1358.54     16.83 o 
   1  -6   8       38.84       38.43      4.70 o 
   2  -6   8      713.80      689.35     14.07 o 
   3  -6   8      103.40       90.63      5.18 o 
   4  -6   8      257.31      276.99      8.26 o 
   5  -6   8        0.38       -1.30      3.04 o 
   7  -6   8       28.35       31.86      6.28 o 
   8  -6   8      101.52      107.39      8.58 o 
  -7  -5   8      644.76      715.64     17.59 o 
  -6  -5   8        0.72        0.01      3.20 o 
  -5  -5   8      466.02      488.34      8.84 o 
  -4  -5   8        3.54        3.74      2.74 o 
  -3  -5   8     1020.69     1020.77     13.81 o 
  -2  -5   8       36.61       37.43      2.93 o 
  -1  -5   8     1054.83     1012.70     18.85 o 
   0  -5   8      605.09      617.66     15.06 o 
   2  -5   8      170.94      175.06      6.52 o 
   4  -5   8     1352.06     1352.30     22.53 o 
   5  -5   8      451.52      480.86     10.63 o 
   6  -5   8        0.45        3.16      4.86 o 
   7  -5   8      821.61      833.30     19.37 o 
   8  -5   8        5.31        1.74      5.97 o 
   9  -5   8      197.83      195.65     10.99 o 
  -8  -4   8      475.70      491.97     14.55 o 
  -7  -4   8       46.96       39.09      5.57 o 
  -6  -4   8      409.04      428.41     13.52 o 
  -5  -4   8       38.95       45.15      3.93 o 
  -4  -4   8      511.35      501.22      8.28 o 
  -3  -4   8       39.60       37.57      2.75 o 
  -2  -4   8      117.33       98.78      3.84 o 
  -1  -4   8       40.83       36.44      4.29 o 
   0  -4   8      217.09      199.57      4.81 o 
   1  -4   8       97.91       95.25      5.22 o 
   2  -4   8      770.93      761.88     14.19 o 
   3  -4   8      165.38      178.22      6.36 o 
   4  -4   8     2384.53     2404.02     36.32 o 
   5  -4   8       35.41       42.08      3.87 o 
   6  -4   8      414.57      441.14     12.85 o 
   7  -4   8       58.23       57.27      6.84 o 
   8  -4   8      418.48      425.37     14.27 o 
   9  -4   8       24.90       25.57      7.67 o 
  -9  -3   8        2.55        5.93      6.05 o 
  -8  -3   8        0.00        2.06      5.26 o 
  -7  -3   8      203.31      216.32      9.05 o 
  -6  -3   8        0.02       -1.11      2.63 o 
  -5  -3   8       64.20       62.35      4.40 o 
  -4  -3   8      266.77      243.14      4.28 o 
  -3  -3   8      393.49      377.69      5.16 o 
  -2  -3   8     2783.46     2781.03     29.64 o 
  -1  -3   8      464.55      408.30      6.61 o 
   0  -3   8       29.74       21.90      3.08 o 
   1  -3   8      573.94      551.17     11.15 o 
   2  -3   8     1691.05     1720.08     26.88 o 
   3  -3   8      787.56      808.80     14.47 o 
   4  -3   8       72.17       73.31      3.36 o 
   5  -3   8        4.75        8.14      4.39 o 
   6  -3   8      116.33      108.02      7.51 o 
   7  -3   8       79.35       84.58      7.11 o 
   8  -3   8        5.98        1.98      6.21 o 
   9  -3   8       40.04       38.58      7.94 o 
  -9  -2   8        1.28        5.26      5.97 o 
  -8  -2   8      318.99      296.08     10.36 o 
  -7  -2   8       66.28       69.05      3.25 o 
  -6  -2   8      478.59      490.86      6.69 o 
  -5  -2   8      254.37      276.38      4.68 o 
  -4  -2   8     2823.75     2724.21     23.62 o 
  -3  -2   8      271.82      288.69      4.41 o 
  -2  -2   8     2519.85     2309.07     41.18 o 
  -1  -2   8        4.96       10.71      2.57 o 
   0  -2   8     2553.38     2747.57     40.79 o 
   1  -2   8       20.36       18.02      2.89 o 
   2  -2   8      475.40      459.56      9.53 o 
   3  -2   8      392.41      421.54      7.04 o 
   4  -2   8      341.07      353.22      6.52 o 
   5  -2   8      279.96      296.12     10.71 o 
   6  -2   8       68.60       73.67      6.36 o 
   7  -2   8      262.55      281.81     11.66 o 
   8  -2   8      135.28      143.75      9.05 o 
  -9  -1   8      447.06      471.02     12.92 o 
  -8  -1   8       74.02       64.68      6.11 o 
  -7  -1   8      572.60      575.06     11.58 o 
  -6  -1   8       48.43       50.74      2.63 o 
  -5  -1   8     1507.48     1533.20     22.09 o 
  -4  -1   8      624.20      619.47      7.10 o 
  -3  -1   8      838.26      795.58      8.34 o 
  -2  -1   8      226.43      228.77      4.75 o 
  -1  -1   8     2414.32     2398.09     36.32 o 
   0  -1   8     1428.91     1624.47     25.69 o 
   1  -1   8      844.51      878.56     15.45 o 
   2  -1   8       48.98       57.24      4.33 o 
   3  -1   8      878.19      816.38     10.85 o 
   4  -1   8      528.08      546.63     13.72 o 
   5  -1   8     1033.20     1065.51     21.30 o 
   6  -1   8      420.07      423.15     12.73 o 
   7  -1   8     1084.33     1137.13     23.99 o 
   8  -1   8        4.25        8.74      6.64 o 
 -10   0   8       36.41       47.59      6.56 o 
  -9   0   8        3.64        3.56      4.70 o 
  -8   0   8       72.72       82.33      5.93 o 
  -7   0   8      962.50      978.50     16.93 o 
  -6   0   8        5.39        4.97      2.00 o 
  -5   0   8      229.64      266.24      4.41 o 
  -4   0   8      624.40      617.66      9.89 o 
  -3   0   8      171.50      170.76      3.35 o 
  -2   0   8        9.24        7.11      2.73 o 
  -1   0   8       45.02       79.52      4.66 o 
   0   0   8     1412.81     1396.22     22.61 o 
   1   0   8     1502.33     1475.24     22.94 o 
   2   0   8      807.26      739.67     19.64 o 
   3   0   8        0.75        3.87      2.44 o 
   4   0   8     1261.11     1303.65     24.15 o 
   5   0   8       84.83       79.37      6.17 o 
   6   0   8      360.34      370.98     12.41 o 
   7   0   8       12.21       19.29      6.40 o 
   8   0   8        8.21        8.74      6.92 o 
 -10   1   8       56.28       48.46      6.05 o 
  -9   1   8      142.04      139.01      7.98 o 
  -8   1   8       19.87       14.89      3.16 o 
  -7   1   8       55.29       53.97      3.89 o 
  -6   1   8        8.97        7.97      1.96 o 
  -5   1   8      872.43      861.18      9.10 o 
  -4   1   8       14.49        9.47      2.13 o 
  -3   1   8     2194.64     2027.46     40.85 o 
  -2   1   8      606.35      682.08     13.60 o 
  -1   1   8      905.31      810.54     15.30 o 
   0   1   8       93.94       83.39      3.39 o 
   1   1   8     4703.76     4361.25     44.78 o 
   2   1   8       75.27       72.74      3.33 o 
   3   1   8      227.63      216.92      5.34 o 
   4   1   8     1462.85     1503.84     26.96 o 
   5   1   8        9.63        8.58      5.02 o 
   6   1   8       41.29       47.79      6.56 o 
   7   1   8      333.42      353.63     13.04 o 
 -11   2   8       12.20        8.70      6.40 o 
 -10   2   8      828.72      793.34     17.75 o 
  -9   2   8      176.45      185.21      8.66 o 
  -8   2   8     1438.21     1379.29     21.78 o 
  -7   2   8        1.37        0.98      2.63 o 
  -6   2   8     1088.87     1053.45     19.88 o 
  -5   2   8      287.22      301.76     11.72 o 
  -4   2   8     2063.10     1952.85     21.92 o 
  -3   2   8       64.62       56.03      2.81 o 
  -2   2   8      859.64      755.00     14.86 o 
  -1   2   8      629.29      574.39     20.45 o 
   0   2   8      358.97      344.63      6.32 o 
   1   2   8      708.13      704.43     13.16 o 
   2   2   8      864.44      836.67     11.27 o 
   3   2   8      224.24      211.70      8.42 o 
   4   2   8      549.87      570.90     14.47 o 
   5   2   8       27.56       23.56      5.61 o 
   6   2   8      205.93      203.79      9.80 o 
   7   2   8        6.92       -2.09      6.32 o 
 -11   3   8      286.30      297.86     12.13 o 
 -10   3   8       54.47       50.83      6.01 o 
  -9   3   8      438.26      429.60     10.12 o 
  -8   3   8       39.14       28.29      4.05 o 
  -7   3   8      481.28      445.54     13.52 o 
  -6   3   8        8.00        8.28      2.68 o 
  -5   3   8      114.35      123.38      6.44 o 
  -4   3   8      523.29      561.39      8.68 o 
  -3   3   8      167.83      183.08      3.54 o 
  -2   3   8       61.19       57.05      2.89 o 
  -1   3   8        3.49        0.55      2.19 o 
   0   3   8       46.58       41.65      2.85 o 
   1   3   8     1507.54     1549.02     20.28 o 
   2   3   8     1034.52     1080.59     24.17 o 
   3   3   8      906.77      850.77     17.71 o 
   4   3   8       29.38       26.13      5.02 o 
   5   3   8       23.42       32.17      5.73 o 
   6   3   8      194.71      181.30     10.47 o 
 -11   4   8        4.62        8.93      5.69 o 
 -10   4   8        1.53       -4.23      4.70 o 
  -9   4   8      210.25      212.33      6.41 o 
  -8   4   8        1.74       -3.46      2.78 o 
  -7   4   8       75.34       73.53      3.75 o 
  -6   4   8      103.44      115.19      5.04 o 
  -5   4   8       19.23       24.46      2.90 o 
  -4   4   8      601.93      608.63      9.26 o 
  -3   4   8      783.10      808.02     11.11 o 
  -2   4   8       35.98       30.32      2.70 o 
  -1   4   8       84.36       92.14      6.03 o 
   0   4   8     1647.05     1681.76     19.48 o 
   1   4   8      230.89      260.76      6.11 o 
   2   4   8       88.66       98.83      4.22 o 
   3   4   8        0.76        2.96      4.58 o 
   4   4   8      282.56      277.19     10.91 o 
   5   4   8       17.00       20.08      5.85 o 
   6   4   8       86.97       98.42      8.81 o 
 -11   5   8       94.25      103.32      7.83 o 
 -10   5   8       11.94        2.69      5.41 o 
  -9   5   8       66.88       64.26      4.40 o 
  -8   5   8       11.81       14.33      3.17 o 
  -7   5   8     1370.80     1352.01     23.02 o 
  -6   5   8      359.48      339.17      6.93 o 
  -5   5   8     1413.15     1416.18     17.33 o 
  -4   5   8        3.11        3.54      5.65 o 
  -3   5   8      506.64      506.39     12.41 o 
  -2   5   8        4.85        4.96      2.36 o 
  -1   5   8      134.22      122.65      4.65 o 
   0   5   8      830.82      838.93     16.22 o 
   1   5   8      263.89      266.35      6.45 o 
   2   5   8       11.54       14.62      4.90 o 
   3   5   8       92.75       90.47      7.19 o 
   4   5   8      130.69      126.64      8.10 o 
   5   5   8      101.67       99.21      8.70 o 
 -10   6   8      218.93      228.17      7.21 o 
  -9   6   8       15.61       12.98      3.67 o 
  -8   6   8      672.93      629.11     10.59 o 
  -7   6   8       24.01       19.86      3.97 o 
  -6   6   8      295.57      303.08      9.62 o 
  -5   6   8       49.00       54.49      3.67 o 
  -4   6   8      366.79      370.55      7.11 o 
  -3   6   8        0.93       -2.21      3.40 o 
  -2   6   8       52.82       54.43      4.94 o 
  -1   6   8      169.43      168.04      5.16 o 
   0   6   8       16.85       14.94      3.10 o 
   1   6   8       21.36       20.42      3.12 o 
   2   6   8        3.85        3.91      5.14 o 
   3   6   8        0.12        1.19      5.65 o 
   4   6   8       58.95       57.75      7.04 o 
 -10   7   8        6.57        8.31      4.06 o 
  -9   7   8       51.00       48.53      7.90 o 
  -8   7   8       15.29        9.52      3.35 o 
  -7   7   8      215.80      213.09     12.65 o 
  -6   7   8        0.10        2.41      2.83 o 
  -5   7   8      371.86      354.09      7.46 o 
  -4   7   8       17.35       12.79      3.18 o 
  -3   7   8        0.75        5.18      3.87 o 
  -2   7   8      202.55      211.18      8.70 o 
  -1   7   8      299.24      302.80     10.00 o 
   0   7   8        0.09       -2.67      4.01 o 
   1   7   8      194.50      219.68      9.80 o 
   2   7   8       16.34       16.64      5.97 o 
   3   7   8       78.19       92.29      8.26 o 
 -10   8   8        0.48       -4.32      4.09 o 
  -9   8   8        4.65        5.71      6.70 o 
  -8   8   8       36.10       31.56      3.90 o 
  -7   8   8       12.47        6.06      3.23 o 
  -6   8   8      299.08      277.82     10.65 o 
  -5   8   8       12.81       11.67      3.12 o 
  -4   8   8      184.31      190.83      8.54 o 
  -3   8   8       17.01       22.21      5.06 o 
  -2   8   8      121.23      139.76      7.59 o 
  -1   8   8      117.06       86.40      6.52 o 
   0   8   8      457.38      494.85     13.20 o 
   1   8   8       84.94       79.45      7.43 o 
   2   8   8       59.23       69.41      7.35 o 
  -9   9   8       22.97       29.37      4.41 o 
  -8   9   8       62.45       60.27      4.66 o 
  -7   9   8       32.80       57.41      9.72 o 
  -6   9   8       43.35       37.80      4.25 o 
  -5   9   8      167.44      180.43     13.89 o 
  -4   9   8        0.26       -0.47      4.47 o 
  -3   9   8        9.14       15.85      5.34 o 
  -2   9   8        0.22       -4.27      4.86 o 
  -1   9   8        2.40        9.33      4.82 o 
   0   9   8       27.76       33.75      6.13 o 
  -7  10   8       24.09       21.94      5.89 o 
  -6  10   8        3.37        7.27      5.38 o 
  -5  10   8       10.09        9.96      5.26 o 
  -4  10   8       12.77       13.20      5.41 o 
  -3  10   8       79.67       54.86      6.44 o 
  -2  10   8       10.28        4.15      5.22 o 
   0 -10   9       68.34       70.31     15.63 o 
   1 -10   9       61.38       60.35      4.81 o 
   2 -10   9       96.11       85.87      6.34 o 
   3 -10   9        3.74        4.19      4.86 o 
   4 -10   9       38.03       33.48      5.53 o 
  -2  -9   9        4.30       -1.17      3.68 o 
  -1  -9   9      223.32      225.70     11.58 o 
   0  -9   9        0.70        4.22      3.45 o 
   1  -9   9      239.81      228.45     17.17 o 
   2  -9   9        5.71       -0.24      3.99 o 
   3  -9   9      237.69      233.55      8.89 o 
   4  -9   9       39.90       37.19      5.18 o 
   5  -9   9        5.01        3.68      4.31 o 
   6  -9   9      265.65      228.10      8.77 o 
  -4  -8   9       33.24       35.58      4.60 o 
  -3  -8   9        0.31       -1.29      3.45 o 
  -2  -8   9      130.26      148.13      5.94 o 
  -1  -8   9       86.22      105.37      7.51 o 
   0  -8   9      101.43       98.87      4.96 o 
   1  -8   9       22.96       11.47      3.05 o 
   2  -8   9      301.49      289.36      9.45 o 
   3  -8   9       42.66       36.17      4.94 o 
   4  -8   9      366.12      374.02     10.67 o 
   5  -8   9      263.56      213.04      7.87 o 
   6  -8   9      328.04      291.61      9.37 o 
  -5  -7   9       91.23      106.38      5.40 o 
  -4  -7   9       17.81       14.35      5.24 o 
  -3  -7   9        9.95        6.14      3.37 o 
  -2  -7   9        0.04       -0.44      2.92 o 
  -1  -7   9      245.56      246.42      6.49 o 
   0  -7   9        0.27       -0.53      2.45 o 
   1  -7   9       73.13       68.13      3.90 o 
   2  -7   9       31.15       24.35      4.39 o 
   3  -7   9     2065.76     1989.76     32.57 o 
   4  -7   9      641.00      586.23     13.28 o 
   5  -7   9      239.60      230.86      8.22 o 
   7  -7   9      107.68      108.93      8.22 o 
  -6  -6   9      384.44      411.77     13.12 o 
  -5  -6   9       18.01       16.56      3.78 o 
  -4  -6   9       71.83       67.61      4.04 o 
  -3  -6   9      330.37      306.89      7.16 o 
  -2  -6   9      448.74      440.90      8.16 o 
  -1  -6   9       22.37       21.13      3.14 o 
   0  -6   9      552.71      542.49      9.06 o 
   1  -6   9      326.87      322.33      9.49 o 
   2  -6   9        4.45        2.21      3.32 o 
   3  -6   9      694.27      730.74     14.90 o 
   4  -6   9      142.77      152.68      6.80 o 
   5  -6   9        0.12       -1.90      3.52 o 
   6  -6   9      574.67      630.07     16.09 o 
   7  -6   9        4.97        6.96      6.09 o 
   8  -6   9      287.86      307.39     13.08 o 
  -7  -5   9      541.84      534.93     14.82 o 
  -6  -5   9        0.04        2.29      4.23 o 
  -5  -5   9     1050.62     1013.33     26.48 o 
  -4  -5   9      188.87      170.66     10.91 o 
  -3  -5   9       88.17       85.97     10.65 o 
  -2  -5   9       59.45       62.38      4.01 o 
  -1  -5   9      332.58      340.33      6.81 o 
   0  -5   9      238.14      234.98     11.74 o 
   1  -5   9       19.00       19.05      3.44 o 
   2  -5   9      100.17       94.98      5.34 o 
   3  -5   9        2.94        0.87      2.92 o 
   4  -5   9      445.50      464.81     10.83 o 
   5  -5   9       81.77       82.92      4.98 o 
   6  -5   9        9.87       15.89      5.61 o 
   7  -5   9      379.92      397.23     13.24 o 
   8  -5   9       56.18       69.05      8.30 o 
  -8  -4   9       49.57       56.64      7.23 o 
  -7  -4   9       36.94       40.20      5.69 o 
  -6  -4   9      143.06      149.10      5.84 o 
  -5  -4   9      113.51      109.85      4.64 o 
  -4  -4   9       48.18       56.63      3.46 o 
  -3  -4   9       21.39       19.81      2.60 o 
  -2  -4   9      768.92      730.41     10.52 o 
  -1  -4   9       76.86       62.18      3.28 o 
   0  -4   9     2393.67     2297.23     35.65 o 
   1  -4   9      770.96      787.89     15.14 o 
   2  -4   9      866.65      872.27     16.05 o 
   3  -4   9      409.56      448.25     10.36 o 
   4  -4   9      103.71      107.07      5.77 o 
   5  -4   9        9.38       13.48      4.51 o 
   6  -4   9      477.29      517.18     14.94 o 
   7  -4   9        0.52        1.23      5.45 o 
   8  -4   9       37.91       35.57      6.92 o 
  -8  -3   9        0.26       -3.52      5.38 o 
  -7  -3   9       60.21       72.79     12.49 o 
  -6  -3   9       36.24       33.60      3.60 o 
  -5  -3   9      405.35      400.16      7.71 o 
  -4  -3   9      912.08      884.90      9.59 o 
  -3  -3   9     1919.53     1880.93     21.45 o 
  -2  -3   9       59.64       50.12      2.85 o 
  -1  -3   9     2998.01     2971.51     31.72 o 
   0  -3   9        3.27       10.55      2.85 o 
   1  -3   9      583.45      562.44     11.82 o 
   2  -3   9       58.02       75.77      4.51 o 
   3  -3   9     2883.53     2989.43     44.39 o 
   4  -3   9      190.54      205.46     14.25 o 
   5  -3   9      111.27      136.56      7.98 o 
   6  -3   9      247.62      263.39     11.23 o 
   7  -3   9      350.33      335.92     12.92 o 
   8  -3   9       18.47       21.34      7.31 o 
  -8  -2   9     1749.70     1772.10     30.55 o 
  -7  -2   9        1.33        1.68      2.53 o 
  -6  -2   9     1427.13     1407.70     14.31 o 
  -5  -2   9        0.10        0.72      1.96 o 
  -4  -2   9      861.46      867.91     12.90 o 
  -3  -2   9        0.04        0.41      1.98 o 
  -2  -2   9     1023.85     1058.81     24.68 o 
  -1  -2   9      717.24      686.67     13.52 o 
   0  -2   9      927.17      863.07     15.89 o 
   1  -2   9       90.51      104.94      5.49 o 
   2  -2   9     1014.45      942.83     16.56 o 
   3  -2   9      636.89      658.95      9.84 o 
   4  -2   9     1142.39     1196.85     23.36 o 
   5  -2   9        6.36       10.55      4.66 o 
   6  -2   9      526.06      524.18     14.70 o 
   7  -2   9        9.13       13.40      5.77 o 
   8  -2   9      415.61      425.52     15.26 o 
  -9  -1   9      660.25      696.39     16.13 o 
  -8  -1   9       67.99       67.82      4.26 o 
  -7  -1   9      723.79      764.30     15.33 o 
  -6  -1   9      216.98      203.08      4.51 o 
  -5  -1   9      616.91      641.79      7.71 o 
  -4  -1   9       11.58       12.69      4.07 o 
  -3  -1   9      154.10      138.63      3.29 o 
  -2  -1   9        4.21       13.40      3.12 o 
  -1  -1   9     1803.25     1825.58     29.09 o 
   0  -1   9      468.38      468.53     10.40 o 
   1  -1   9      574.69      517.82     11.15 o 
   2  -1   9       32.23       25.28      2.75 o 
   3  -1   9     1348.60     1337.49     18.04 o 
   4  -1   9      262.47      266.44      9.72 o 
   5  -1   9      189.75      180.00      8.85 o 
   6  -1   9       29.79       32.92      5.89 o 
   7  -1   9      303.28      308.53     12.21 o 
   8  -1   9       17.61       21.22      7.59 o 
 -10   0   9       36.41       33.64      6.56 o 
  -9   0   9       32.03       25.22      5.65 o 
  -8   0   9       41.02       42.81      4.04 o 
  -7   0   9        0.31       -1.05      2.28 o 
  -6   0   9       21.32       22.62      2.81 o 
  -5   0   9       87.62       79.84      2.76 o 
  -4   0   9      278.03      262.93      4.42 o 
  -3   0   9      493.39      520.04     10.32 o 
  -2   0   9     2106.01     2160.07     33.75 o 
  -1   0   9      613.12      613.86     12.53 o 
   0   0   9     2752.74     2859.70     42.77 o 
   1   0   9      719.15      751.20     10.36 o 
   2   0   9      955.33      881.69     15.83 o 
   3   0   9      206.28      226.66      6.40 o 
   4   0   9        5.49        0.12      4.55 o 
   5   0   9        0.67       -4.23      4.35 o 
   6   0   9      276.67      272.92     11.58 o 
   7   0   9       42.88       28.38      6.56 o 
 -10   1   9        5.91        4.82      5.81 o 
  -9   1   9      110.04      124.50      7.55 o 
  -8   1   9       28.26       24.31      3.46 o 
  -7   1   9       80.72       68.53      3.97 o 
  -6   1   9       20.11       21.52      2.28 o 
  -5   1   9     1658.90     1551.63     14.68 o 
  -4   1   9      641.19      611.43      9.58 o 
  -3   1   9      786.34      671.40      9.58 o 
  -2   1   9       68.16       77.90      5.06 o 
  -1   1   9     1760.97     1773.72     28.81 o 
   0   1   9        8.84       13.29      2.27 o 
   1   1   9      367.24      345.74      6.76 o 
   2   1   9       67.72       61.15      5.43 o 
   3   1   9     1401.51     1347.68     24.82 o 
   4   1   9       77.98       75.77      6.56 o 
   5   1   9       20.24       30.04      5.97 o 
   6   1   9       89.91       88.22      7.94 o 
   7   1   9      197.45      205.21     11.38 o 
 -10   2   9      265.18      267.62     10.99 o 
  -9   2   9        5.60        2.65      4.86 o 
  -8   2   9      876.35      863.39     12.85 o 
  -7   2   9       37.54       47.59      3.64 o 
  -6   2   9      943.05      891.87     12.47 o 
  -5   2   9      484.47      471.07      8.11 o 
  -4   2   9       18.92       36.36      2.97 o 
  -3   2   9      403.11      391.36      7.00 o 
  -2   2   9      558.80      511.47      7.92 o 
  -1   2   9     1096.27     1063.04     13.46 o 
   0   2   9     1200.72     1162.82     14.52 o 
   1   2   9       94.51      107.44      4.25 o 
   2   2   9      922.31      905.87     17.57 o 
   3   2   9        0.20        8.97      4.62 o 
   4   2   9      253.89      223.47      9.33 o 
   5   2   9        0.32       -2.89      4.78 o 
   6   2   9      226.37      245.25     10.91 o 
 -10   3   9       22.47       19.72      6.09 o 
  -9   3   9      258.81      260.39     13.14 o 
  -8   3   9      115.09      110.89      4.76 o 
  -7   3   9       21.46       14.61      3.28 o 
  -6   3   9       39.30       39.19      3.44 o 
  -5   3   9      120.88      141.35      4.97 o 
  -4   3   9        9.54       20.62      2.63 o 
  -3   3   9       36.98       39.05      3.22 o 
  -2   3   9       18.63       16.53      2.91 o 
  -1   3   9      237.22      219.92      6.78 o 
   0   3   9        0.02       -2.67      4.39 o 
   1   3   9        2.86        2.46      2.71 o 
   2   3   9       21.53       22.54      3.02 o 
   3   3   9      572.52      564.22     14.43 o 
   4   3   9      180.57      158.85      9.17 o 
   5   3   9      145.20      126.72      8.70 o 
   6   3   9        1.18       -4.11      5.57 o 
 -10   4   9       42.51       38.62      5.97 o 
  -9   4   9        5.87        9.19      5.63 o 
  -8   4   9       82.48       84.68      4.40 o 
  -7   4   9       87.34       87.32      4.41 o 
  -6   4   9      822.40      842.56     12.20 o 
  -5   4   9       94.97       94.89      4.64 o 
  -4   4   9      180.05      183.94      5.30 o 
  -3   4   9        0.81        4.07      3.79 o 
  -2   4   9       23.71       26.78      2.94 o 
  -1   4   9      472.53      461.23      7.92 o 
   0   4   9      316.62      336.01     14.64 o 
   1   4   9       22.81       15.68      2.98 o 
   2   4   9      269.47      264.66      9.41 o 
   3   4   9        0.04       -0.63      4.86 o 
   4   4   9       37.48       28.73      6.32 o 
   5   4   9        0.38       -5.22      5.97 o 
 -10   5   9       54.90       59.92      4.79 o 
  -9   5   9      470.70      452.09      8.94 o 
  -8   5   9       72.41       62.97      5.08 o 
  -7   5   9     1058.55     1003.00     14.10 o 
  -6   5   9      137.96      134.72      4.99 o 
  -5   5   9     1217.22     1174.93     15.41 o 
  -4   5   9        0.67       -2.09      2.55 o 
  -3   5   9      429.18      432.48     11.86 o 
  -2   5   9       87.92       77.90      5.81 o 
  -1   5   9     1541.67     1564.85     19.84 o 
   0   5   9      172.41      180.23      5.64 o 
   1   5   9      201.95      215.51     12.25 o 
   2   5   9      309.87      290.82     10.67 o 
   3   5   9      155.34      142.17      8.46 o 
   4   5   9        0.99        6.48      5.65 o 
 -10   6   9      226.91      254.03      7.53 o 
  -9   6   9        0.04        2.30      3.49 o 
  -8   6   9      242.17      247.80      6.72 o 
  -7   6   9       13.01       16.49      3.24 o 
  -6   6   9      485.28      479.43     12.69 o 
  -5   6   9        0.55        3.68      2.98 o 
  -4   6   9       44.08       45.76      4.76 o 
  -3   6   9       91.98       85.61      5.93 o 
  -2   6   9      111.87      100.04      6.13 o 
  -1   6   9      326.25      333.67     10.36 o 
   0   6   9      397.59      386.39      9.09 o 
   1   6   9       31.61       42.84      5.85 o 
   2   6   9      120.62      129.09      8.22 o 
   3   6   9        5.84        7.04      5.49 o 
 -10   7   9       39.19       39.17      4.43 o 
  -9   7   9        2.93        3.22      4.27 o 
  -8   7   9       43.21       44.16      6.84 o 
  -7   7   9       21.64       20.21      3.56 o 
  -6   7   9       47.68       42.52      6.82 o 
  -5   7   9       21.76       21.99      3.44 o 
  -4   7   9       63.07       60.91      6.05 o 
  -3   7   9       39.51       46.72      5.53 o 
  -2   7   9      139.24      144.50      8.10 o 
  -1   7   9      213.90      224.86      9.25 o 
   0   7   9        0.37       -2.53      4.31 o 
   1   7   9        2.67        4.66      5.49 o 
   2   7   9       30.08       44.86      6.40 o 
  -9   8   9        1.01        3.07      4.04 o 
  -8   8   9      153.05      149.34      6.02 o 
  -7   8   9       29.29       30.57      4.11 o 
  -6   8   9      163.32      154.73      8.99 o 
  -5   8   9       28.56       40.37      3.86 o 
  -4   8   9      115.96      137.11      8.02 o 
  -3   8   9       50.83       61.11      6.32 o 
  -2   8   9      198.21      198.89      9.45 o 
  -1   8   9        3.40        4.27      4.94 o 
   0   8   9       17.22       30.71      5.77 o 
  -8   9   9        8.75       13.09      4.28 o 
  -7   9   9      198.01      224.36     13.30 o 
  -6   9   9        5.69        2.61      3.71 o 
  -5   9   9      131.42      127.94      8.30 o 
  -4   9   9        0.28        2.69      4.86 o 
  -3   9   9        7.39        9.76      4.98 o 
  -2   9   9        0.04        0.63      4.78 o 
  -1   9   9       88.95       96.40      7.59 o 
  -6  10   9       43.66       37.83      6.88 o 
  -5  10   9        2.73        6.09      5.97 o 
  -4  10   9       68.91       56.52      7.23 o 
  -1  -9  10       84.42       84.58      5.40 o 
   0  -9  10        4.68        7.88      3.71 o 
   1  -9  10      398.43      367.93      8.76 o 
   2  -9  10       37.60       31.11      5.57 o 
   3  -9  10      155.56      146.20      8.30 o 
   4  -9  10       73.77       67.82      6.24 o 
   5  -9  10      239.98      210.27      9.05 o 
  -3  -8  10       13.10       12.65      4.11 o 
  -2  -8  10       55.38       60.18      9.96 o 
  -1  -8  10        8.31        1.58      3.60 o 
   0  -8  10      247.41      245.05      8.68 o 
   1  -8  10       59.26       63.95     12.79 o 
   2  -8  10      720.68      659.91     15.38 o 
   3  -8  10       82.01       99.37      6.28 o 
   4  -8  10      143.26      126.80      7.31 o 
   5  -8  10       10.91        6.64      3.68 o 
  -5  -7  10        2.03       -2.98      4.10 o 
  -4  -7  10       56.46       52.83      4.66 o 
  -3  -7  10      141.01      139.76      5.63 o 
  -2  -7  10      267.88      277.76      7.04 o 
  -1  -7  10      290.83      306.82     14.53 o 
   0  -7  10       46.41       48.66      3.83 o 
   1  -7  10       30.60       21.90      4.23 o 
   2  -7  10       74.22       63.99      5.34 o 
   3  -7  10       63.42       64.15      5.53 o 
   4  -7  10      277.44      243.35      8.81 o 
   5  -7  10      140.79      142.05      7.35 o 
   7  -7  10       49.00       34.43      6.80 o 
  -6  -6  10      401.32      407.06     17.65 o 
  -5  -6  10        3.60        5.96      3.78 o 
  -4  -6  10      126.18      118.43      8.50 o 
  -3  -6  10        0.96        2.68      2.98 o 
  -2  -6  10      287.13      306.62      7.09 o 
  -1  -6  10      171.15      185.55      5.68 o 
   0  -6  10      124.47      119.48      4.72 o 
   1  -6  10       23.06       26.44      4.11 o 
   2  -6  10      252.13      267.15      8.70 o 
   3  -6  10      373.67      353.19     10.16 o 
   4  -6  10      142.10      161.46      7.35 o 
   5  -6  10       35.71       40.55      4.74 o 
   6  -6  10      380.71      400.43     13.20 o 
   7  -6  10        7.45       12.49      6.60 o 
  -7  -5  10      470.27      489.12     14.39 o 
  -6  -5  10      136.56      120.47      8.36 o 
  -5  -5  10       53.19       62.33      5.53 o 
  -4  -5  10      339.11      321.65      7.43 o 
  -3  -5  10      300.26      284.31      6.82 o 
  -2  -5  10      454.08      456.01      8.33 o 
  -1  -5  10      783.43      793.15     11.55 o 
   0  -5  10        0.28        5.53      3.16 o 
   1  -5  10     1739.59     1718.23     28.54 o 
   2  -5  10      610.03      580.07     12.77 o 
   3  -5  10      544.76      583.15     12.92 o 
   4  -5  10       12.82       14.90      3.75 o 
   6  -5  10        1.12        4.66      5.18 o 
   7  -5  10      219.53      242.37     12.06 o 
  -7  -4  10       54.51       63.08      7.04 o 
  -6  -4  10      297.00      292.51      7.37 o 
  -5  -4  10      113.55      108.82      4.65 o 
  -4  -4  10      116.56      118.23      4.69 o 
  -3  -4  10      137.29      138.27      5.79 o 
  -2  -4  10      146.28      138.00      7.71 o 
  -1  -4  10      177.19      167.78      4.86 o 
   0  -4  10      308.81      281.18      8.34 o 
   1  -4  10       18.87       21.22      3.56 o 
   2  -4  10     1026.48     1062.94     19.21 o 
   3  -4  10       55.32       57.11      4.58 o 
   4  -4  10       79.59       81.38      5.06 o 
   5  -4  10        2.24        8.46      5.22 o 
   6  -4  10      621.52      630.11     16.76 o 
   7  -4  10       16.51       12.73      6.13 o 
  -8  -3  10      105.08      123.83      8.30 o 
  -7  -3  10      599.34      600.85     17.73 o 
  -6  -3  10       54.31       54.55     12.73 o 
  -5  -3  10      131.74      132.83      4.88 o 
  -4  -3  10     1161.87     1142.89     14.85 o 
  -3  -3  10      685.14      675.12     10.11 o 
  -2  -3  10       11.15       10.27      2.51 o 
  -1  -3  10      545.50      562.56     12.53 o 
   0  -3  10      183.95      176.95      6.64 o 
   1  -3  10      772.60      793.98     15.41 o 
   2  -3  10      203.45      212.21      7.15 o 
   3  -3  10       21.24       16.01      3.79 o 
   4  -3  10      152.96      168.51     13.75 o 
   5  -3  10      292.26      329.60     12.09 o 
   6  -3  10       72.34       75.65      7.23 o 
   7  -3  10      253.00      236.36     11.94 o 
  -8  -2  10      633.28      696.19     16.56 o 
  -7  -2  10       37.04       31.86      3.85 o 
  -6  -2  10      485.28      506.59      7.17 o 
  -5  -2  10       52.21       52.92      2.68 o 
  -4  -2  10     1875.46     1881.85     17.51 o 
  -3  -2  10       28.71       25.82      2.68 o 
  -2  -2  10     1965.53     1887.39     30.59 o 
  -1  -2  10      680.89      679.43     13.87 o 
   0  -2  10      639.77      605.60     12.73 o 
   1  -2  10      292.05      284.10      8.42 o 
   2  -2  10      503.19      512.56     11.42 o 
   3  -2  10       71.00       85.39      6.17 o 
   4  -2  10      104.56      123.44      7.67 o 
   5  -2  10      367.75      363.87     12.69 o 
   6  -2  10      507.40      494.10     14.82 o 
   7  -2  10        0.33       -1.11      6.60 o 
  -9  -1  10      259.16      269.56     10.51 o 
  -8  -1  10       10.55       12.89      3.78 o 
  -7  -1  10      713.80      743.56      9.23 o 
  -6  -1  10      171.49      163.29      4.35 o 
  -5  -1  10       11.71       14.08      2.22 o 
  -4  -1  10       19.99       19.14      2.12 o 
  -3  -1  10     1532.92     1562.34     26.44 o 
  -2  -1  10        5.36        2.25      3.40 o 
  -1  -1  10      758.44      725.40     14.55 o 
   0  -1  10       29.86       26.88      3.75 o 
   1  -1  10      632.64      590.23     12.61 o 
   2  -1  10      392.81      419.15      7.65 o 
   3  -1  10      455.06      450.05     10.40 o 
   4  -1  10      354.09      352.32     11.90 o 
   5  -1  10      462.39      421.49     13.44 o 
   6  -1  10       18.35       16.32      5.85 o 
   7  -1  10       48.66       45.53      7.31 o 
 -10   0  10       12.53       16.44      6.32 o 
  -9   0  10       13.69       12.53      5.61 o 
  -8   0  10      178.04      173.60      6.17 o 
  -7   0  10        8.97        4.97      3.16 o 
  -6   0  10       19.24       18.93      2.43 o 
  -5   0  10      592.75      592.80     10.85 o 
  -4   0  10      162.03      172.48      8.12 o 
  -3   0  10      135.31      118.26      7.00 o 
  -2   0  10     2099.48     2078.10     33.24 o 
  -1   0  10       44.57       45.89      4.31 o 
   0   0  10      719.94      739.15     14.82 o 
   1   0  10      610.29      559.07      8.99 o 
   2   0  10      502.57      490.26      8.43 o 
   3   0  10        2.84        0.99      4.07 o 
   4   0  10      461.83      441.10     12.85 o 
   5   0  10       18.18       11.26      5.38 o 
   6   0  10      204.31      203.75     11.11 o 
   7   0  10       15.85       15.30      7.31 o 
 -10   1  10        3.60        6.21      5.26 o 
  -9   1  10      320.94      322.88     11.07 o 
  -8   1  10        2.00       -3.17      3.42 o 
  -7   1  10      757.37      733.37     11.56 o 
  -6   1  10      111.84      109.15      4.54 o 
  -5   1  10     1040.31     1035.76     13.85 o 
  -4   1  10       79.33      100.84      4.14 o 
  -3   1  10     1165.14     1198.43     21.94 o 
  -2   1  10      104.94      106.08      6.32 o 
  -1   1  10     1564.69     1548.70     26.21 o 
   0   1  10       22.37       27.54      6.86 o 
   1   1  10      500.37      483.57      8.33 o 
   2   1  10      762.70      768.99     11.35 o 
   3   1  10       25.28       27.98      5.26 o 
   4   1  10       55.98       58.18      6.44 o 
   5   1  10      605.05      638.09     16.96 o 
   6   1  10       41.78       34.94      6.68 o 
 -10   2  10      615.32      585.76     15.14 o 
  -9   2  10      102.69       99.64      5.31 o 
  -8   2  10      512.14      531.81      9.81 o 
  -7   2  10      331.45      344.64      8.38 o 
  -6   2  10      569.94      536.81      9.24 o 
  -5   2  10        7.79        5.12      2.82 o 
  -4   2  10      846.51      813.27     11.63 o 
  -3   2  10       10.94       11.11      4.62 o 
  -2   2  10      133.18      130.55      5.69 o 
  -1   2  10      139.05      135.81      5.63 o 
   0   2  10      639.41      582.87      9.21 o 
   1   2  10        0.26        1.31      3.26 o 
   2   2  10      102.53       96.48      6.42 o 
   3   2  10        6.40        6.36      4.39 o 
   4   2  10       60.38       64.15      6.92 o 
   5   2  10       20.02       29.88      6.60 o 
   6   2  10      378.29      360.31     13.24 o 
 -10   3  10        1.13        2.25      5.89 o 
  -9   3  10      166.23      180.93      6.74 o 
  -8   3  10      320.56      327.02     13.46 o 
  -7   3  10        1.44        0.98      3.03 o 
  -6   3  10      150.72      150.00      6.01 o 
  -5   3  10       25.13       28.34      3.39 o 
  -4   3  10       47.84       46.71      5.59 o 
  -3   3  10      844.14      812.77     11.30 o 
  -2   3  10      173.28      157.28      5.11 o 
  -1   3  10     1022.30      982.52     28.68 o 
   0   3  10      993.76      971.09     13.19 o 
   1   3  10     1995.31     1952.70     29.21 o 
   2   3  10       68.62       63.52      5.69 o 
   3   3  10       35.76       40.63      6.09 o 
   4   3  10       32.43       26.28      6.24 o 
   5   3  10       51.47       54.27      7.51 o 
 -10   4  10       77.29       67.47      6.76 o 
  -9   4  10       10.96       18.14      3.81 o 
  -8   4  10       11.71        9.85      3.40 o 
  -7   4  10       71.76       48.36      4.07 o 
  -6   4  10       40.75       41.21      3.70 o 
  -5   4  10       59.87       49.36      3.71 o 
  -4   4  10      480.71      452.45      8.47 o 
  -3   4  10      154.52      156.76      7.87 o 
  -2   4  10     1571.59     1571.36     21.96 o 
  -1   4  10       36.00       42.07      3.53 o 
   0   4  10     1132.41     1146.86     14.99 o 
   1   4  10       10.95       11.53      3.19 o 
   2   4  10      189.71      195.85      9.33 o 
   3   4  10       44.57       40.59      6.32 o 
   4   4  10       70.24       73.20      7.67 o 
   5   4  10       86.78       73.79      8.34 o 
 -10   5  10       24.27       25.68      4.50 o 
  -9   5  10      441.23      430.90      9.14 o 
  -8   5  10      171.36      155.40      8.00 o 
  -7   5  10      453.70      450.42      8.76 o 
  -6   5  10        1.58        2.10      3.04 o 
  -5   5  10       70.66       85.75     10.08 o 
  -4   5  10        9.47        9.37      4.74 o 
  -3   5  10        5.13        5.34      4.66 o 
  -2   5  10      843.69      838.13     17.75 o 
  -1   5  10       51.84       51.04      3.84 o 
   0   5  10       33.38       39.40      3.72 o 
   1   5  10       98.92      103.61      4.71 o 
   2   5  10        0.04       -4.51      4.98 o 
   3   5  10      154.61      167.11      9.33 o 
   4   5  10       20.86       34.58      7.35 o 
 -10   6  10      205.95      231.18      7.57 o 
  -9   6  10       11.23        6.55      4.05 o 
  -8   6  10      137.17      145.51      5.82 o 
  -7   6  10        0.00        0.45      4.29 o 
  -6   6  10        1.23       -2.82      3.00 o 
  -5   6  10       11.94        6.09      3.07 o 
  -4   6  10        7.66        8.02      4.31 o 
  -3   6  10       15.24       24.39      5.22 o 
  -2   6  10      100.88       98.69      6.72 o 
  -1   6  10      118.89      119.76      7.00 o 
   0   6  10      121.63      129.83      5.16 o 
   1   6  10        5.16       10.87      5.53 o 
   2   6  10       27.89       29.09      6.48 o 
   3   6  10       17.70       21.74      7.04 o 
  -9   7  10        4.59        5.49      3.89 o 
  -8   7  10        3.19        2.99      3.83 o 
  -7   7  10      178.68      154.82      6.94 o 
  -6   7  10       43.20       46.00      4.03 o 
  -5   7  10      125.97      116.35      4.88 o 
  -4   7  10      276.95      264.74     10.08 o 
  -3   7  10      333.16      324.14     11.30 o 
  -2   7  10       15.40       19.29      4.74 o 
  -1   7  10       98.82       95.61      6.84 o 
   0   7  10       35.44       33.00      5.65 o 
   1   7  10       46.34       52.53      7.00 o 
   2   7  10        3.37        1.70      5.81 o 
  -9   8  10        2.37        0.56      4.06 o 
  -8   8  10      322.78      311.55      8.24 o 
  -7   8  10        2.41        3.62      6.15 o 
  -6   8  10      147.33      164.47      6.33 o 
  -5   8  10       41.97       47.83      6.44 o 
  -4   8  10       61.39       69.60      6.48 o 
  -3   8  10       45.17       43.91      6.24 o 
  -2   8  10      147.95      162.80      9.25 o 
  -1   8  10       39.37       44.66      6.36 o 
  -7   9  10       38.87       67.59      5.26 o 
  -6   9  10       18.50       24.78      4.80 o 
  -5   9  10        6.47       13.95      5.57 o 
  -4   9  10        7.81        6.21      5.14 o 
  -3   9  10       24.09       28.62      6.36 o 
  -2   9  10        9.16       11.78      5.93 o 
   0  -9  11       18.14       17.04      4.22 o 
   1  -9  11        2.89        2.41      5.26 o 
   2  -9  11      105.27      103.75      7.15 o 
   3  -9  11       20.16       22.73      5.53 o 
  -3  -8  11        1.12        2.40      3.92 o 
  -2  -8  11      196.83      198.13      7.05 o 
  -1  -8  11       59.80       74.58      6.15 o 
   0  -8  11      294.35      293.79     14.39 o 
   1  -8  11       83.01       88.26      6.92 o 
   2  -8  11       50.30       43.48      5.81 o 
   3  -8  11       35.15       31.74      5.06 o 
   4  -8  11      215.08      191.93      8.89 o 
   5  -8  11        1.22       -2.53      4.66 o 
  -4  -7  11       26.30       21.76      4.21 o 
  -3  -7  11      189.77      190.70     10.93 o 
  -2  -7  11       74.37       80.67      8.79 o 
  -1  -7  11      416.87      424.21     16.09 o 
   0  -7  11       17.70       15.44      3.48 o 
   1  -7  11     1225.24     1238.99     23.40 o 
   2  -7  11       27.55       24.82      4.62 o 
   3  -7  11      730.95      724.37     15.89 o 
   4  -7  11       18.96       17.55      4.86 o 
   5  -7  11      120.89      113.75      6.68 o 
  -5  -6  11       11.74       11.31      3.97 o 
  -4  -6  11       39.68       55.38      4.51 o 
  -3  -6  11        2.72        0.80      3.38 o 
  -2  -6  11      420.78      399.68      8.22 o 
  -1  -6  11       77.06       84.91      4.51 o 
   0  -6  11      304.41      347.86     10.40 o 
   1  -6  11       71.38       78.42      5.93 o 
   2  -6  11      515.23      480.39     12.13 o 
   3  -6  11      106.06      105.89      6.09 o 
   4  -6  11      377.36      401.06     11.11 o 
   6  -6  11      392.65      393.43     13.56 o 
  -6  -5  11       20.94       17.87      4.37 o 
  -5  -5  11       57.91       69.31      4.60 o 
  -4  -5  11      119.46      121.49      5.09 o 
  -3  -5  11       68.14       68.20      4.15 o 
  -2  -5  11       91.51       94.40      4.38 o 
  -1  -5  11      203.27      192.44      5.76 o 
   0  -5  11      176.78      150.83      7.00 o 
   1  -5  11       46.80       55.49      4.86 o 
   2  -5  11      220.11      244.03      8.70 o 
   3  -5  11      585.64      575.44     13.00 o 
   4  -5  11      271.54      300.27      9.45 o 
   5  -5  11      819.04      830.42     19.33 o 
   6  -5  11       16.08       20.00      6.56 o 
   7  -5  11      209.01      193.40     11.15 o 
  -7  -4  11       36.04       40.21      7.27 o 
  -6  -4  11      137.43      131.29      6.86 o 
  -5  -4  11       33.43       32.15      3.57 o 
  -4  -4  11       99.29       88.79      7.79 o 
  -3  -4  11       26.38       28.60      3.17 o 
  -2  -4  11      721.56      697.84     10.66 o 
  -1  -4  11       73.03       75.89      5.53 o 
   0  -4  11      533.98      499.71     11.98 o 
   1  -4  11       25.03       32.77      4.43 o 
   2  -4  11       22.51       23.16      4.23 o 
   3  -4  11      161.36      163.16      7.31 o 
   4  -4  11      299.09      311.10      9.41 o 
   5  -4  11      175.70      165.29      9.13 o 
   6  -4  11      210.36      216.99     11.58 o 
   7  -4  11       22.33       20.16      6.80 o 
  -8  -3  11        6.24        6.52      6.13 o 
  -7  -3  11      260.13      256.34      7.58 o 
  -6  -3  11      223.49      219.31     11.98 o 
  -5  -3  11      538.30      541.06      9.50 o 
  -4  -3  11      108.18       94.86      6.34 o 
  -3  -3  11     1134.66     1131.28     14.81 o 
  -2  -3  11      116.62       97.31      5.65 o 
  -1  -3  11      623.48      664.65     14.19 o 
   0  -3  11      155.26      159.21      6.80 o 
   1  -3  11       72.55       77.27      5.34 o 
   2  -3  11       65.84       69.64      5.18 o 
   3  -3  11        6.47        3.56      3.68 o 
   4  -3  11      161.15      167.98      8.74 o 
   5  -3  11      447.30      477.93     14.43 o 
   6  -3  11       15.76        5.77      6.52 o 
   7  -3  11      226.83      255.81     13.00 o 
  -7  -2  11        3.03        4.75      3.71 o 
  -6  -2  11      237.75      245.83      5.20 o 
  -5  -2  11        7.96        4.37      2.35 o 
  -4  -2  11      374.54      385.13      8.30 o 
  -3  -2  11      584.59      576.87     14.21 o 
  -2  -2  11      267.76      246.79      8.38 o 
  -1  -2  11      485.87      461.65     11.26 o 
   0  -2  11      292.45      279.56      8.54 o 
   1  -2  11        2.39        1.46      3.60 o 
   2  -2  11      840.84      803.34     15.81 o 
   3  -2  11       50.66       51.08      3.87 o 
   4  -2  11      254.28      245.96     10.71 o 
   5  -2  11       63.35       59.45      6.76 o 
   6  -2  11      270.96      275.92     11.98 o 
   7  -2  11       33.09       36.96      8.26 o 
  -8  -1  11       68.98       70.46      4.92 o 
  -7  -1  11      115.09      118.32      4.89 o 
  -6  -1  11      108.81      122.41      3.88 o 
  -5  -1  11        4.33        4.03      2.17 o 
  -4  -1  11       14.99       18.03      3.58 o 
  -3  -1  11      563.02      557.89     13.24 o 
  -2  -1  11       57.21       51.42      4.74 o 
  -1  -1  11     1768.57     1664.39     27.75 o 
   0  -1  11       33.67       28.38      4.03 o 
   1  -1  11      340.71      317.82      9.33 o 
   2  -1  11      455.31      479.31     23.71 o 
   3  -1  11      373.06      390.22      7.75 o 
   4  -1  11      105.95      101.70      7.27 o 
   5  -1  11      327.59      322.88     12.09 o 
   6  -1  11        1.52       -0.43      5.93 o 
  -9   0  11        1.98        2.06      5.49 o 
  -8   0  11      474.20      479.32     11.24 o 
  -7   0  11      114.71      118.38      5.22 o 
  -6   0  11      176.27      183.05      4.46 o 
  -5   0  11      655.31      633.84      7.98 o 
  -4   0  11     1178.78     1149.15     14.89 o 
  -3   0  11      729.17      689.08     14.98 o 
  -2   0  11     1139.47     1163.30     21.42 o 
  -1   0  11      110.85      121.06      7.11 o 
   0   0  11      409.75      422.32     11.07 o 
   1   0  11       80.16       83.43      5.12 o 
   2   0  11       25.63       42.83      3.69 o 
   3   0  11       17.72       23.20      5.53 o 
   4   0  11      177.79      168.89      8.97 o 
   5   0  11      197.37      185.10     10.63 o 
   6   0  11       35.74       42.37      7.19 o 
 -10   1  11        4.92        5.41      6.13 o 
  -9   1  11      853.18      830.56     13.45 o 
  -8   1  11        0.00        1.65      3.68 o 
  -7   1  11     1097.66     1052.34     14.92 o 
  -6   1  11      493.09      479.24     16.78 o 
  -5   1  11      835.62      821.06     12.09 o 
  -4   1  11      639.03      619.95     10.06 o 
  -3   1  11     1534.87     1561.83     27.39 o 
  -2   1  11      130.85      140.79      7.55 o 
  -1   1  11     1491.85     1434.08     25.14 o 
   0   1  11      223.38      235.13      6.44 o 
   1   1  11      159.63      152.39      5.37 o 
   2   1  11        6.22        8.72      3.18 o 
   3   1  11      160.71      148.42      8.70 o 
   4   1  11       49.54       45.37      6.68 o 
   5   1  11      533.76      532.60     16.13 o 
   6   1  11        7.27        3.08      6.32 o 
 -10   2  11      117.88      111.38      7.87 o 
  -9   2  11      100.75       94.92      5.33 o 
  -8   2  11      318.69      311.05     11.36 o 
  -7   2  11      108.15      108.02      5.38 o 
  -6   2  11       13.09        6.92      3.05 o 
  -5   2  11       71.10       75.66      5.30 o 
  -4   2  11      820.83      790.36     11.68 o 
  -3   2  11      571.21      534.65     13.87 o 
  -2   2  11     1077.23     1013.33     13.51 o 
  -1   2  11      127.48      126.82      4.70 o 
   0   2  11      851.75      800.92     11.78 o 
   1   2  11      704.00      703.34     10.96 o 
   2   2  11      763.12      648.68     15.69 o 
   3   2  11        0.68        2.53      5.26 o 
   4   2  11      386.85      362.72     13.08 o 
   5   2  11       14.99       10.47      6.64 o 
 -10   3  11        0.18       -4.82      5.93 o 
  -9   3  11        5.59        9.64      4.12 o 
  -8   3  11       35.57       33.98      4.32 o 
  -7   3  11       33.51       30.99      4.06 o 
  -6   3  11      384.81      377.25      8.56 o 
  -5   3  11       55.94       52.69      3.84 o 
  -4   3  11      290.69      281.61     10.36 o 
  -3   3  11      255.09      257.11      9.76 o 
  -2   3  11      252.31      240.49     11.96 o 
  -1   3  11      112.05      119.24      4.84 o 
   0   3  11      303.83      263.33      9.47 o 
   1   3  11      107.25      117.67      8.10 o 
   2   3  11       12.50       10.91      5.22 o 
   3   3  11       85.09       88.77      7.11 o 
   4   3  11       21.06       16.72      6.36 o 
   5   3  11      132.76      136.36      9.17 o 
 -10   4  11      104.46       99.42      6.64 o 
  -9   4  11        0.16       -2.54      3.91 o 
  -8   4  11      153.21      154.65      6.17 o 
  -7   4  11      150.17      162.52      6.26 o 
  -6   4  11      182.62      182.53      6.05 o 
  -5   4  11      119.63      110.03      7.89 o 
  -4   4  11      429.47      421.85     12.45 o 
  -3   4  11      140.38      130.95      7.71 o 
  -2   4  11        5.51        4.47      4.78 o 
  -1   4  11      297.56      312.97     12.61 o 
   0   4  11       30.63       32.84      4.35 o 
   1   4  11        0.05       -0.27      3.20 o 
   2   4  11      161.18      157.51      9.29 o 
   3   4  11        2.17       -8.18      5.45 o 
   4   4  11       36.77       23.24      7.04 o 
 -10   5  11       13.65       10.23      4.78 o 
  -9   5  11      524.02      522.05     11.50 o 
  -8   5  11      239.76      219.73      6.80 o 
  -7   5  11      142.13      136.52      5.58 o 
  -6   5  11       50.38       53.48      4.07 o 
  -5   5  11       23.31       23.21      3.48 o 
  -4   5  11      311.24      279.92     10.79 o 
  -3   5  11      964.17      992.11     20.55 o 
  -2   5  11        7.59        7.00      4.43 o 
  -1   5  11      516.68      516.63     13.60 o 
   0   5  11       51.44       53.78      6.40 o 
   1   5  11       43.78       46.01      6.21 o 
   2   5  11        3.53       -0.04      5.69 o 
   3   5  11       33.94       40.75      7.27 o 
  -9   6  11      109.06      104.38      5.50 o 
  -8   6  11       11.67       16.76      4.17 o 
  -7   6  11        3.12        5.17      4.21 o 
  -6   6  11       41.41       45.36      4.12 o 
  -5   6  11        0.21        2.19      3.39 o 
  -4   6  11      245.80      250.67     10.00 o 
  -3   6  11       11.50       12.53      4.82 o 
  -2   6  11      187.84      190.35      8.85 o 
  -1   6  11       25.81       33.79      5.65 o 
   0   6  11       24.52       30.99      5.53 o 
   1   6  11       33.51       35.49      6.52 o 
   2   6  11       46.27       50.00      7.55 o 
  -9   7  11        2.63        6.74      4.16 o 
  -8   7  11       34.76       27.81      4.33 o 
  -7   7  11       73.84       80.54      5.22 o 
  -6   7  11       17.83       12.28      3.93 o 
  -5   7  11       12.15       16.17      5.69 o 
  -4   7  11      223.06      245.61     10.75 o 
  -3   7  11       27.65       33.91      5.93 o 
  -2   7  11       15.95       19.33      5.57 o 
  -1   7  11      175.65      176.20      8.85 o 
  -8   8  11      130.70      124.81      6.20 o 
  -7   8  11       10.63       13.42      5.00 o 
  -6   8  11       61.12       63.86      4.69 o 
  -5   8  11       16.87       15.89      6.01 o 
  -4   8  11      146.65      152.88      8.66 o 
  -3   8  11       39.43       30.20      6.24 o 
  -2   8  11       24.11       25.41      6.13 o 
  -1   8  11       85.18       89.01      7.63 o 
  -5   9  11       22.28       32.81      6.28 o 
  -4   9  11       25.05       27.31      6.21 o 
  -1  -8  12       66.75       77.80      7.02 o 
   0  -8  12      169.10      168.38      9.45 o 
   1  -8  12       48.96       52.73      6.52 o 
   2  -8  12      118.86      108.22      7.55 o 
   3  -8  12        2.14       -0.91      5.02 o 
   4  -8  12      222.28      220.47      9.80 o 
  -3  -7  12      154.90      153.62      6.36 o 
  -2  -7  12       50.51       45.95      4.66 o 
  -1  -7  12       81.20       86.63      4.98 o 
   0  -7  12      347.75      320.15     11.19 o 
   1  -7  12        1.99       -1.34      4.31 o 
   2  -7  12        0.63       -1.03      4.70 o 
   3  -7  12      103.84      105.25      6.68 o 
   4  -7  12       14.84       21.46      5.30 o 
  -5  -6  12       73.67       77.91      5.28 o 
  -4  -6  12      269.55      266.24     12.35 o 
  -3  -6  12        0.02        1.93      3.47 o 
  -2  -6  12      285.53      307.80      7.68 o 
  -1  -6  12       32.97       34.90      3.75 o 
   0  -6  12       90.81       93.28      6.36 o 
   1  -6  12       31.06       34.23      5.02 o 
   2  -6  12      323.59      327.15     10.32 o 
   3  -6  12        2.07        1.78      4.03 o 
   4  -6  12      530.90      545.44     13.68 o 
   6  -6  12       51.67       59.56      7.15 o 
  -6  -5  12      137.49      116.58      5.90 o 
  -5  -5  12      141.06      138.05      6.98 o 
  -4  -5  12      155.11      146.33      5.93 o 
  -3  -5  12      139.62      141.04      5.50 o 
  -2  -5  12       43.70       49.89      6.70 o 
  -1  -5  12     1154.63     1089.31     21.15 o 
   0  -5  12      280.99      298.89      9.72 o 
   1  -5  12      904.40      930.53     18.85 o 
   2  -5  12       85.84       96.01      6.01 o 
   3  -5  12      612.51      587.14     13.68 o 
   4  -5  12       74.69       71.46      6.01 o 
   5  -5  12       74.26       76.16      7.04 o 
   6  -5  12       26.97       29.21      7.39 o 
  -7  -4  12      121.63      139.23     10.61 o 
  -6  -4  12       76.48       77.32      5.02 o 
  -5  -4  12        9.09        1.35      3.43 o 
  -4  -4  12      130.92      125.45      5.30 o 
  -3  -4  12      131.75      139.37     10.47 o 
  -2  -4  12      600.02      543.39     13.36 o 
  -1  -4  12       97.52       89.01      5.89 o 
   0  -4  12      214.52      199.68      7.98 o 
   1  -4  12        5.43        5.69      3.79 o 
   2  -4  12      361.06      365.21     10.63 o 
   3  -4  12      286.13      261.26      9.13 o 
   5  -4  12        0.95        1.34      5.85 o 
   6  -4  12      159.83      163.83     10.47 o 
  -7  -3  12      416.09      450.77      9.78 o 
  -6  -3  12       67.85       67.30      4.83 o 
  -5  -3  12      340.62      358.32      7.83 o 
  -4  -3  12       58.20       61.68      4.18 o 
  -3  -3  12        7.21        8.67      3.18 o 
  -2  -3  12     1461.38     1441.95     25.69 o 
  -1  -3  12      302.05      314.86     10.04 o 
   0  -3  12        8.14        2.33      3.52 o 
   1  -3  12      282.46      319.44      9.53 o 
   2  -3  12       49.18       74.31      5.65 o 
   3  -3  12      593.60      635.44     14.07 o 
   4  -3  12       10.55       24.98      5.57 o 
   5  -3  12      665.44      741.84     19.29 o 
   6  -3  12        6.92       10.12      7.15 o 
  -8  -2  12      148.07      147.31      9.60 o 
  -7  -2  12       21.88       19.12      4.21 o 
  -6  -2  12      399.81      410.27     13.29 o 
  -5  -2  12       81.31       88.80      4.37 o 
  -4  -2  12      317.20      325.94      7.19 o 
  -3  -2  12      124.88      137.23      7.31 o 
  -2  -2  12      493.50      499.20     12.45 o 
  -1  -2  12      311.11      308.33      9.53 o 
   0  -2  12       63.62       67.75      5.49 o 
   1  -2  12       23.83       23.60      4.55 o 
   2  -2  12      149.05      169.05      7.67 o 
   3  -2  12        4.49        1.26      4.94 o 
   4  -2  12      653.28      721.72     18.30 o 
   5  -2  12        9.35        7.59      5.69 o 
   6  -2  12      541.83      567.93     17.63 o 
  -8  -1  12       11.13       12.15      4.19 o 
  -7  -1  12       13.87       12.38      4.80 o 
  -6  -1  12        3.26        3.62      2.59 o 
  -5  -1  12     1832.48     1764.66     17.18 o 
  -4  -1  12      310.65      298.57     10.28 o 
  -3  -1  12      538.81      551.93     13.20 o 
  -2  -1  12       93.95       83.48      5.65 o 
  -1  -1  12      220.13      202.80      7.87 o 
   0  -1  12       33.48       42.88      4.98 o 
   1  -1  12      282.12      304.34      9.57 o 
   2  -1  12      173.62      189.77     10.77 o 
   3  -1  12      102.87      109.44      7.79 o 
   4  -1  12      231.30      230.23     10.47 o 
   5  -1  12      163.19      158.77      9.92 o 
   6  -1  12        7.02       14.03      6.80 o 
  -9   0  12       73.94       75.26      7.55 o 
  -8   0  12      151.62      157.08      6.51 o 
  -7   0  12       14.14       10.86      3.81 o 
  -6   0  12       25.68       29.46      3.77 o 
  -5   0  12        0.89        3.51      2.97 o 
  -4   0  12     1673.81     1716.05     30.04 o 
  -3   0  12      111.68      100.99      6.36 o 
  -2   0  12     1319.91     1373.37     24.78 o 
  -1   0  12        6.21       12.25      4.55 o 
   0   0  12       63.61       57.79      5.18 o 
   1   0  12       20.38       22.94      4.43 o 
   2   0  12      246.93      229.02     13.08 o 
   3   0  12      259.17      242.84     10.71 o 
   4   0  12      238.83      234.58     11.19 o 
   5   0  12       76.37       79.92      8.50 o 
  -9   1  12      434.37      443.85     10.23 o 
  -8   1  12        6.90        3.61      4.09 o 
  -7   1  12       57.35       67.82      5.51 o 
  -6   1  12       23.36       26.61      3.49 o 
  -5   1  12      224.52      215.02      6.70 o 
  -4   1  12       10.17        5.81      4.78 o 
  -3   1  12      150.33      134.62      7.71 o 
  -2   1  12      102.71      108.30      6.76 o 
  -1   1  12      239.98      244.40      6.30 o 
   0   1  12       23.49       30.02      3.54 o 
   1   1  12      116.63      121.17      4.96 o 
   2   1  12        3.74        3.67      3.23 o 
   3   1  12      458.66      460.50     13.99 o 
   4   1  12       11.26        9.53      6.32 o 
   5   1  12      125.88      128.38      9.13 o 
  -9   2  12        3.86        2.32      4.25 o 
  -8   2  12      334.79      353.60      8.86 o 
  -7   2  12        8.52        3.11      5.38 o 
  -6   2  12       32.08       32.66      6.38 o 
  -5   2  12       26.14       16.93      8.22 o 
  -4   2  12        3.09        7.83      4.70 o 
  -3   2  12      116.97      124.27      7.75 o 
  -2   2  12      798.83      777.40     11.55 o 
  -1   2  12        1.31       -0.82      2.97 o 
   0   2  12       26.26       22.15      3.46 o 
   1   2  12      178.88      172.31      6.05 o 
   2   2  12       43.87       55.41      6.52 o 
   3   2  12        1.88        8.46      5.38 o 
   4   2  12      185.02      186.28     10.32 o 
   5   2  12        0.59       -1.62      6.05 o 
  -9   3  12      255.27      252.35      8.16 o 
  -8   3  12        1.86        2.21      3.84 o 
  -7   3  12        4.20        6.37      3.83 o 
  -6   3  12      280.34      279.09      7.37 o 
  -5   3  12     1322.58     1308.09     62.45 o 
  -4   3  12        0.03       -4.19      5.02 o 
  -3   3  12      469.94      462.01     13.52 o 
  -2   3  12       39.07       31.90      3.42 o 
  -1   3  12      842.85      799.60     12.10 o 
   0   3  12      435.61      400.87      8.34 o 
   1   3  12       21.20       24.07      3.90 o 
   2   3  12       54.71       56.20      6.36 o 
   3   3  12      125.31      116.48      8.58 o 
   4   3  12       46.79       51.03      7.79 o 
  -9   4  12       21.89       15.85      4.26 o 
  -8   4  12       66.59       73.97      5.01 o 
  -7   4  12       69.60       67.26      4.73 o 
  -6   4  12      396.62      392.22      8.62 o 
  -5   4  12       54.47       54.59      4.86 o 
  -4   4  12      977.56      945.71     20.32 o 
  -3   4  12       15.88       21.50      5.73 o 
  -2   4  12      812.46      796.74     17.98 o 
  -1   4  12        7.06        4.87      3.17 o 
   0   4  12       95.74       99.21      7.09 o 
   1   4  12       13.47       11.74      5.02 o 
   2   4  12      125.44      121.03      8.38 o 
   3   4  12      116.28      122.17      9.01 o 
  -9   5  12      159.58      168.61      7.53 o 
  -8   5  12       62.70       60.20      4.68 o 
  -7   5  12        3.29        2.33      7.37 o 
  -6   5  12       27.15       23.22      3.92 o 
  -5   5  12      291.11      288.77     11.03 o 
  -4   5  12       73.53       68.81      6.60 o 
  -3   5  12        3.65        3.91      4.70 o 
  -2   5  12      233.44      228.69     10.28 o 
  -1   5  12      145.33      144.62      7.98 o 
   0   5  12      104.09       87.36      4.93 o 
   1   5  12      145.93      135.18      8.38 o 
   2   5  12        3.47        1.11      6.05 o 
  -9   6  12        0.59        3.52      4.51 o 
  -8   6  12       20.72       24.11      4.20 o 
  -7   6  12        0.04       -0.98      3.64 o 
  -6   6  12        0.98        2.32      3.61 o 
  -5   6  12       46.89       52.57      6.28 o 
  -4   6  12        0.70        1.90      5.38 o 
  -3   6  12        4.92        6.52      4.90 o 
  -2   6  12      133.31      136.76      8.18 o 
  -1   6  12       92.81       98.61      7.43 o 
   0   6  12       74.31       77.31      7.07 o 
   1   6  12        6.23       10.47      6.40 o 
  -8   7  12       24.22       24.17      4.54 o 
  -7   7  12        1.99        1.33      3.93 o 
  -6   7  12      122.34      120.75      5.59 o 
  -5   7  12      335.30      340.55     12.81 o 
  -4   7  12       26.75       28.26      6.32 o 
  -3   7  12        1.90        8.26      5.69 o 
  -2   7  12        4.05        2.81      5.06 o 
  -1   7  12       30.65       52.92      6.72 o 
  -6   8  12       55.42       74.39      7.63 o 
  -5   8  12        6.89        5.34      6.09 o 
  -4   8  12       31.71       42.84      6.48 o 
  -3   8  12       75.43       69.68      7.71 o 
   1  -8  13        0.13       -6.24      5.41 o 
  -2  -7  13        5.99       -1.43      4.07 o 
  -1  -7  13      123.13      125.33      8.26 o 
   0  -7  13       33.44       42.41      5.89 o 
   1  -7  13      110.39      120.99      7.59 o 
   2  -7  13        3.74        5.34      4.70 o 
   3  -7  13      139.34      176.40      9.29 o 
   4  -7  13        0.97       -3.04      5.26 o 
  -4  -6  13      160.15      173.64      6.80 o 
  -3  -6  13       23.16       29.71      4.28 o 
  -2  -6  13      250.92      288.29      7.66 o 
  -1  -6  13       36.03       34.54      5.93 o 
   0  -6  13      334.61      355.92     11.42 o 
   1  -6  13        4.93        6.60      4.62 o 
   2  -6  13      227.95      252.45     10.12 o 
   3  -6  13        0.02       -2.37      4.86 o 
   4  -6  13      313.67      347.07     11.50 o 
  -5  -5  13      119.45      119.36      5.86 o 
  -4  -5  13        4.14        1.17      4.74 o 
  -3  -5  13      746.84      710.49     11.96 o 
  -2  -5  13       30.58       41.15      5.49 o 
  -1  -5  13       59.97       68.18      6.05 o 
   0  -5  13       85.40       92.37      6.84 o 
   1  -5  13      510.48      484.30     13.24 o 
   2  -5  13        6.81        8.26      4.90 o 
   3  -5  13      603.73      586.83     14.55 o 
   5  -5  13       76.69       82.05      8.10 o 
  -6  -4  13      233.85      248.26      8.01 o 
  -5  -4  13        8.17        7.54      4.02 o 
  -4  -4  13      116.06      113.22      5.27 o 
  -3  -4  13       66.01       66.82      4.43 o 
  -2  -4  13      506.07      515.17     13.75 o 
  -1  -4  13      158.79      158.26      7.87 o 
   0  -4  13      116.57      131.06      7.35 o 
   1  -4  13        2.77        7.11      4.66 o 
   2  -4  13      541.36      546.27     13.72 o 
   3  -4  13        1.98        0.08      4.66 o 
   4  -4  13      157.43      180.98     10.04 o 
   5  -4  13       26.02       45.65      7.55 o 
  -7  -3  13      299.76      304.78     15.26 o 
  -6  -3  13      150.16      157.76      6.28 o 
  -5  -3  13      331.62      371.65      8.53 o 
  -4  -3  13        5.82       10.57      3.52 o 
  -3  -3  13      666.37      678.64     16.05 o 
  -2  -3  13        0.66        1.78      4.43 o 
  -1  -3  13      137.43      148.26      7.55 o 
   0  -3  13       10.91       19.29      4.78 o 
   1  -3  13      268.21      297.78     10.08 o 
   2  -3  13       25.53       22.33      4.51 o 
   3  -3  13      485.23      567.83     10.29 o 
   4  -3  13        0.41        7.15      5.93 o 
   5  -3  13      436.77      482.32     15.97 o 
  -7  -2  13        4.14        0.87      5.45 o 
  -6  -2  13      452.16      473.48      7.60 o 
  -5  -2  13      504.24      488.31     15.12 o 
  -4  -2  13       55.65       63.32      6.24 o 
  -3  -2  13      205.56      196.08      8.58 o 
  -2  -2  13      256.97      265.80      9.88 o 
  -1  -2  13       52.22       59.05      5.38 o 
   0  -2  13      765.59      780.62     16.56 o 
   1  -2  13        5.09       -1.11      3.79 o 
   2  -2  13     1012.02      988.95     19.25 o 
   3  -2  13       52.53       61.66      7.00 o 
   4  -2  13      294.60      296.75     11.98 o 
   5  -2  13        8.00       17.90      7.19 o 
  -8  -1  13       26.85       26.98      7.21 o 
  -7  -1  13       19.79       17.74      4.03 o 
  -6  -1  13       45.25       41.17      3.98 o 
  -5  -1  13       14.24       10.32      4.58 o 
  -4  -1  13      307.05      338.53     10.83 o 
  -3  -1  13      439.80      424.69     11.86 o 
  -2  -1  13       31.62       44.62      5.10 o 
  -1  -1  13       61.79       63.56      5.81 o 
   0  -1  13       58.36       52.37      5.06 o 
   1  -1  13      602.63      553.11     13.40 o 
   2  -1  13       46.39       38.44      4.41 o 
   3  -1  13       39.42       45.34      6.21 o 
   4  -1  13       36.13       32.92      7.11 o 
   5  -1  13      109.17      101.46      8.77 o 
  -8   0  13      218.24      224.01      9.05 o 
  -7   0  13      124.23      132.13      6.48 o 
  -6   0  13      447.78      455.49      9.38 o 
  -5   0  13      393.82      394.89     12.37 o 
  -4   0  13      194.20      205.96      9.13 o 
  -3   0  13       67.07       79.33      6.17 o 
  -2   0  13       93.59      105.22      6.92 o 
  -1   0  13      119.73      128.38      7.43 o 
   0   0  13       28.62       12.15      3.33 o 
   1   0  13       13.92       24.22      3.70 o 
   2   0  13      156.67      202.40      9.39 o 
   3   0  13       16.10       23.12      6.36 o 
   4   0  13      166.51      183.83     10.40 o 
   5   0  13       53.44       51.38      7.75 o 
  -9   1  13      468.44      455.32     10.73 o 
  -8   1  13       79.70       70.48      5.39 o 
  -7   1  13      634.64      651.82     11.76 o 
  -6   1  13      670.97      663.86     11.32 o 
  -5   1  13      551.92      548.13     15.34 o 
  -4   1  13      214.67      208.57      9.49 o 
  -3   1  13      898.21      906.23     19.64 o 
  -2   1  13      302.35      297.90     10.47 o 
  -1   1  13        9.35       11.51      3.13 o 
   0   1  13      127.93      123.91      5.16 o 
   1   1  13      336.95      326.99      7.84 o 
   2   1  13        5.19        4.94      4.86 o 
   3   1  13      325.63      329.80     12.69 o 
   4   1  13       46.54       20.79      6.64 o 
  -9   2  13       42.92       32.83      4.97 o 
  -8   2  13       35.58       41.30      7.98 o 
  -7   2  13       85.47       88.03      5.77 o 
  -6   2  13      214.52      193.57      6.49 o 
  -5   2  13      105.82       90.55      7.39 o 
  -4   2  13      487.48      439.75     13.24 o 
  -3   2  13       96.69      100.99      7.59 o 
  -2   2  13      773.53      708.82     31.52 o 
  -1   2  13       72.15       79.23      4.38 o 
   0   2  13      158.10      143.93      5.98 o 
   1   2  13        0.10       -0.56      3.56 o 
   2   2  13      238.42      197.74      9.68 o 
   3   2  13        9.31        2.02      5.57 o 
   4   2  13      207.09      190.43     10.99 o 
  -9   3  13        4.01        4.22      5.08 o 
  -8   3  13       54.73       62.74      5.31 o 
  -7   3  13      127.22      136.97     10.16 o 
  -6   3  13      125.66      128.05      9.43 o 
  -5   3  13      136.76      134.50      8.46 o 
  -4   3  13      174.03      144.86      8.42 o 
  -3   3  13      339.64      344.89     11.86 o 
  -2   3  13        7.01        5.06      4.78 o 
  -1   3  13      151.96      157.83      6.05 o 
   0   3  13       41.82       29.75      3.81 o 
   1   3  13      103.03      106.16      7.83 o 
   2   3  13      122.07      119.05      8.58 o 
   3   3  13       54.04       64.23      7.55 o 
  -9   4  13       31.41       35.88      5.15 o 
  -8   4  13      197.27      203.42     10.69 o 
  -7   4  13       11.40        6.66      3.78 o 
  -6   4  13      374.98      370.69     14.35 o 
  -5   4  13        8.91        9.80      5.57 o 
  -4   4  13       14.35       22.61      6.24 o 
  -3   4  13      299.90      306.44     11.30 o 
  -2   4  13      117.82      124.42      7.67 o 
  -1   4  13       41.79       35.41      6.21 o 
   0   4  13       96.96       89.24      8.40 o 
   1   4  13       24.16       21.34      6.32 o 
   2   4  13       68.57       69.80      8.02 o 
  -8   5  13        3.94        1.79      5.55 o 
  -7   5  13        3.76        1.47      4.13 o 
  -6   5  13       38.77       38.19      4.43 o 
  -5   5  13      157.20      133.67      8.54 o 
  -4   5  13       61.47       69.21      6.96 o 
  -3   5  13      119.72       96.12      7.79 o 
  -2   5  13       93.19       90.24      7.07 o 
  -1   5  13        5.84        7.35      5.49 o 
   0   5  13      231.81      230.79     10.67 o 
   1   5  13      193.66      197.11     10.12 o 
  -8   6  13       17.26       10.91      4.61 o 
  -7   6  13       37.88       37.19      4.51 o 
  -6   6  13      118.73      114.11      8.34 o 
  -5   6  13      134.20      139.40      9.09 o 
  -4   6  13      336.99      349.00     12.53 o 
  -3   6  13       69.80       78.97      7.23 o 
  -2   6  13       40.13       37.07      6.05 o 
  -1   6  13       73.99       77.39      7.47 o 
  -7   7  13       13.55       15.31      4.43 o 
  -6   7  13      129.37      111.82      8.97 o 
  -5   7  13       71.07       79.72      8.06 o 
  -4   7  13        2.21        8.06      5.65 o 
  -3   7  13      163.76      153.36      8.97 o 
  -2   7  13       25.02       24.15      6.64 o 
   0  -7  14        2.96        4.74      5.93 o 
   1  -7  14      234.10      265.65     10.79 o 
  -3  -6  14       81.23       78.61      7.23 o 
  -2  -6  14       44.46       42.25      6.21 o 
  -1  -6  14       26.22       24.62      6.17 o 
   0  -6  14      210.80      218.85      9.80 o 
   1  -6  14       17.50       15.89      5.26 o 
   2  -6  14      203.11      204.46     10.04 o 
   3  -6  14       40.31       28.66      6.09 o 
  -4  -5  14        0.22       -5.71      3.86 o 
  -3  -5  14      268.57      248.49     10.91 o 
  -2  -5  14      144.82      157.03      8.70 o 
  -1  -5  14      198.82      179.64      9.01 o 
   0  -5  14       24.44       35.14      5.61 o 
   1  -5  14      252.47      225.33      9.53 o 
   2  -5  14        0.16       -2.17      5.06 o 
   3  -5  14      295.36      289.01     10.91 o 
  -5  -4  14       17.77       18.79      4.57 o 
  -4  -4  14      453.08      459.22     10.28 o 
  -3  -4  14      153.08      145.41      8.42 o 
  -2  -4  14      220.36      210.35      9.37 o 
  -1  -4  14        5.60       -0.67      4.90 o 
   0  -4  14      350.86      333.08     11.38 o 
   1  -4  14       25.24       25.81      5.18 o 
   2  -4  14      223.40      229.64      9.33 o 
   3  -4  14        3.10        7.00      5.34 o 
   4  -4  14       11.50       17.19      6.44 o 
  -6  -3  14        3.84        2.27      4.00 o 
  -5  -3  14       10.22        9.63      4.29 o 
  -4  -3  14      166.91      173.44      9.05 o 
  -3  -3  14      199.44      215.21      9.41 o 
  -2  -3  14       13.78        9.68      5.06 o 
  -1  -3  14      154.34      193.99      9.21 o 
   0  -3  14       19.71       12.25      4.70 o 
   1  -3  14      487.80      543.74     14.11 o 
   2  -3  14       20.34        7.71      5.14 o 
   3  -3  14      568.16      590.78     16.36 o 
   4  -3  14       66.59       70.47      7.67 o 
  -7  -2  14       27.27       16.76      6.96 o 
  -6  -2  14       51.95       50.00      4.84 o 
  -5  -2  14      142.77      132.53      8.34 o 
  -4  -2  14       86.71       88.89      7.15 o 
  -3  -2  14        2.81        2.29      4.78 o 
  -2  -2  14      367.47      358.57     11.23 o 
  -1  -2  14      441.77      447.07     12.37 o 
   0  -2  14      361.32      384.66     11.34 o 
   1  -2  14        0.03        2.41      4.74 o 
   2  -2  14      574.06      612.60     10.88 o 
   3  -2  14       90.67      111.93      8.18 o 
   4  -2  14      235.24      239.96     11.50 o 
  -7  -1  14      996.27      959.00     25.79 o 
  -6  -1  14        1.06        3.52      5.34 o 
  -5  -1  14      632.33      663.50     16.84 o 
  -4  -1  14        5.12        4.70      4.78 o 
  -3  -1  14      255.73      260.86     10.43 o 
  -2  -1  14       21.12       30.08      5.10 o 
  -1  -1  14      107.47      131.62      7.51 o 
   0  -1  14       51.85       41.74      5.81 o 
   1  -1  14      399.36      428.99      8.87 o 
   2  -1  14        0.89        1.39      3.74 o 
   3  -1  14      220.95      232.92     11.50 o 
   4  -1  14        0.37       -3.79      5.89 o 
  -8   0  14      230.05      253.69      8.59 o 
  -7   0  14        1.62       -0.80      4.00 o 
  -6   0  14      773.01      836.23     20.16 o 
  -5   0  14        0.02       -3.44      5.57 o 
  -4   0  14      110.00      121.06      8.06 o 
  -3   0  14      179.42      195.37      9.76 o 
  -2   0  14       67.27       98.89      6.88 o 
  -1   0  14       30.25       41.50      6.01 o 
   0   0  14      477.27      436.90     11.15 o 
   1   0  14      233.18      246.48      8.20 o 
   2   0  14      199.10      226.36     10.83 o 
   3   0  14       26.52       21.38      6.21 o 
   4   0  14      148.62      152.76      9.76 o 
  -8   1  14      173.36      163.90      7.32 o 
  -7   1  14       11.96       14.17      4.43 o 
  -6   1  14       27.12       34.15      6.52 o 
  -5   1  14      105.52       97.11      7.83 o 
  -4   1  14        0.42       -2.29      4.98 o 
  -3   1  14      317.13      320.43     11.94 o 
  -2   1  14        9.27       15.49      5.69 o 
  -1   1  14       62.12       66.89      4.50 o 
   0   1  14      153.49      146.56     12.53 o 
   1   1  14      391.21      378.05      8.77 o 
   2   1  14       39.02       33.95      6.80 o 
   3   1  14      247.55      255.09     12.17 o 
  -8   2  14       62.63       62.46      5.54 o 
  -7   2  14       34.31       33.29      4.42 o 
  -6   2  14       21.34       21.45      4.08 o 
  -5   2  14       93.53      105.41      8.02 o 
  -4   2  14      227.49      227.74     11.15 o 
  -3   2  14        0.20        4.43      5.26 o 
  -2   2  14      136.26      156.62      6.90 o 
  -1   2  14       18.48       18.12      3.88 o 
   0   2  14      201.73      191.89      6.62 o 
   1   2  14       17.02       13.01      4.12 o 
   2   2  14       27.66       25.02      6.80 o 
   3   2  14       90.95       88.97      8.97 o 
  -8   3  14       39.73       46.17      6.36 o 
  -7   3  14      119.26      123.71      7.49 o 
  -6   3  14        6.36        9.37      6.68 o 
  -5   3  14       78.89      101.10      8.58 o 
  -4   3  14        9.69        5.53      6.13 o 
  -3   3  14      273.00      265.01     11.62 o 
  -2   3  14       35.41       24.98      5.85 o 
  -1   3  14        1.53       -0.38      3.67 o 
   0   3  14      116.31      136.32      5.88 o 
   1   3  14       35.46       43.24      6.40 o 
   2   3  14       65.32       54.94      7.27 o 
  -8   4  14      147.05      151.21      6.61 o 
  -7   4  14        1.56       -3.34      4.30 o 
  -6   4  14      293.06      309.60     12.45 o 
  -5   4  14       39.69       41.03      6.84 o 
  -4   4  14       46.09       41.50      7.11 o 
  -3   4  14       16.09       10.00      6.13 o 
  -2   4  14       69.06       76.64      7.55 o 
  -1   4  14        0.29       -4.66      5.57 o 
   0   4  14      150.90      154.78      8.85 o 
   1   4  14        2.06       -4.74      6.21 o 
  -7   5  14       76.89       84.50      5.72 o 
  -6   5  14       12.72       18.62      6.32 o 
  -5   5  14       88.94       97.31      8.58 o 
  -4   5  14        0.54        8.70      6.21 o 
  -3   5  14      213.47      201.42     10.36 o 
  -2   5  14        0.74        1.94      5.97 o 
  -1   5  14       68.64       72.84      7.47 o 
  -6   6  14       45.34       50.91      7.27 o 
  -5   6  14        8.88       14.43      6.68 o 
  -4   6  14       19.09        6.68      6.40 o 
  -3   6  14        0.07       -1.42      5.41 o 
  -2   6  14       26.09       28.26      6.68 o 
  -3  -5  15      185.00      207.58     10.91 o 
  -2  -5  15      181.26      193.24      9.84 o 
  -1  -5  15      171.01      161.10      9.25 o 
   0  -5  15        5.23        7.51      5.34 o 
   1  -5  15       56.55       59.33      7.15 o 
   2  -5  15       23.02       22.88      5.81 o 
  -4  -4  15      184.69      178.61      9.80 o 
  -3  -4  15        9.12        9.21      5.38 o 
  -2  -4  15        2.51        3.32      5.06 o 
  -1  -4  15        9.23       12.57      5.22 o 
   0  -4  15       68.18       67.63      6.56 o 
   1  -4  15       59.97       83.52      6.84 o 
   2  -4  15      168.02      163.36      9.57 o 
  -5  -3  15      166.16      156.80      9.33 o 
  -4  -3  15       60.51       66.96      6.84 o 
  -3  -3  15      260.95      281.18     10.91 o 
  -2  -3  15        5.05        6.64      5.45 o 
  -1  -3  15      434.50      444.18     13.12 o 
   0  -3  15       24.66       10.59      5.69 o 
   1  -3  15      351.70      384.58     12.45 o 
   2  -3  15       46.01       43.08      6.32 o 
   3  -3  15      251.11      260.35     11.86 o 
  -6  -2  15      237.60      225.49     11.66 o 
  -5  -2  15        2.77        1.62      5.34 o 
  -4  -2  15      411.51      374.34     12.21 o 
  -3  -2  15       98.44      107.15      7.71 o 
  -2  -2  15      505.04      467.14     13.60 o 
  -1  -2  15        3.60        7.98      4.74 o 
   0  -2  15      542.69      499.32     13.48 o 
   1  -2  15       26.19       16.21      5.65 o 
   2  -2  15      305.50      295.66      8.02 o 
   3  -2  15       57.29       79.13      7.87 o 
  -6  -1  15        7.44        7.79      6.52 o 
  -5  -1  15       46.47       34.94      6.84 o 
  -4  -1  15       36.45       38.58      6.60 o 
  -3  -1  15      205.62      226.44      9.88 o 
  -2  -1  15      144.11      131.58      7.79 o 
  -1  -1  15      419.31      396.55     12.61 o 
   0  -1  15        1.39       -4.03      5.14 o 
   1  -1  15      169.67      206.40      7.20 o 
   2  -1  15        8.53       20.04      5.97 o 
   3  -1  15       31.73       31.70      7.47 o 
  -7   0  15        0.34       -4.15      6.21 o 
  -6   0  15      104.99      126.24      9.41 o 
  -5   0  15       18.92       21.86      6.17 o 
  -4   0  15      116.11      146.83      9.09 o 
  -3   0  15      145.14      165.81      9.21 o 
  -2   0  15        6.20       10.51      5.26 o 
  -1   0  15        0.31        0.79      5.49 o 
   0   0  15      356.46      397.76      9.10 o 
   1   0  15        1.89        3.03      4.02 o 
   2   0  15      316.45      361.85     12.92 o 
   3   0  15        7.69        8.85      6.36 o 
  -7   1  15      239.02      238.02      8.43 o 
  -6   1  15      214.25      186.72     10.79 o 
  -5   1  15       42.30       43.48      6.84 o 
  -4   1  15       63.35       54.78      6.96 o 
  -3   1  15       15.21       27.71      6.05 o 
  -2   1  15        1.30        6.13      3.56 o 
  -1   1  15      224.11      232.15      7.34 o 
   0   1  15        3.52        3.52      3.55 o 
   1   1  15      565.82      569.87     11.05 o 
   2   1  15       53.21       49.05      7.59 o 
  -7   2  15       32.75       30.09      5.12 o 
  -6   2  15      193.57      195.06     10.91 o 
  -5   2  15      333.45      351.46     13.64 o 
  -4   2  15      327.97      313.55     12.21 o 
  -3   2  15       38.73       40.24      6.96 o 
  -2   2  15        1.48        3.08      5.93 o 
  -1   2  15       59.34       52.17      4.70 o 
   0   2  15      107.39       89.49      5.43 o 
   1   2  15        8.46        6.80      6.13 o 
  -7   3  15      204.03      223.47      8.31 o 
  -6   3  15        4.36       -5.93      6.05 o 
  -5   3  15      166.85      183.55     10.59 o 
  -4   3  15        0.39        0.24      6.44 o 
  -3   3  15      182.80      180.08     10.08 o 
  -2   3  15       18.38       21.54      5.93 o 
  -1   3  15        4.64       11.34      6.21 o 
   0   3  15       86.07       92.81      9.57 o 
   1   3  15       77.47       83.52      8.46 o 
  -7   4  15      102.38      107.82      9.88 o 
  -6   4  15        7.04       10.47      7.23 o 
  -5   4  15       48.47       56.13      7.27 o 
  -4   4  15      130.95      144.46      9.21 o 
  -3   4  15        0.67        7.94      5.93 o 
  -2   4  15      111.69      125.33      8.46 o 
  -1   4  15      106.77       97.39      8.22 o 
  -6   5  15        1.74        0.63      6.32 o 
  -5   5  15        5.59        3.44      6.68 o 
  -4   5  15        0.36        6.68      6.68 o 
  -3   5  15       73.19       82.53      7.90 o 
  -2   5  15       11.16       17.35      6.88 o 
  -2  -4  16      154.43      163.63      9.60 o 
  -1  -4  16        8.23        7.87      6.28 o 
   0  -4  16      275.38      313.63     12.33 o 
  -4  -3  16       64.33       60.20      7.00 o 
  -3  -3  16       62.85       68.65      6.96 o 
  -2  -3  16        0.01       -1.78      5.18 o 
  -1  -3  16      154.19      163.67      9.29 o 
   0  -3  16        0.04        0.40      5.65 o 
   1  -3  16      122.21      120.75      8.26 o 
  -4  -2  16      283.36      266.36     11.19 o 
  -3  -2  16      130.42      156.80      9.21 o 
  -2  -2  16       64.09       60.51      6.68 o 
  -1  -2  16        2.17        1.34      5.65 o 
   0  -2  16      185.58      188.45      9.49 o 
   1  -2  16        0.03       -1.45      5.71 o 
  -5  -1  16      149.74      157.98      9.88 o 
  -4  -1  16       23.82        9.96      5.69 o 
  -3  -1  16       83.78       88.50      7.51 o 
  -2  -1  16        0.07        4.27      5.26 o 
  -1  -1  16      124.39      130.79      8.18 o 
   0  -1  16       69.84       66.80      8.32 o 
   1  -1  16       37.29       38.98      4.68 o 
  -5   0  16       70.12       94.39      8.85 o 
  -4   0  16       98.42      121.54      8.54 o 
  -3   0  16        2.58        6.44      5.73 o 
  -2   0  16      158.31      163.51      9.57 o 
  -1   0  16       14.04       16.47      3.99 o 
   0   0  16      203.21      245.50      7.72 o 
   1   0  16        4.40        5.43      4.50 o 
  -6   1  16       34.77       37.35      7.31 o 
  -5   1  16      182.34      179.60     10.16 o 
  -4   1  16        3.06       -9.25      6.17 o 
  -3   1  16      262.64      262.80     12.21 o 
  -2   1  16       51.75       65.26      7.75 o 
  -1   1  16      243.46      235.84      7.64 o 
   0   1  16        4.33        1.12      4.30 o 
   1   1  16      287.72      296.16     12.09 o 
  -6   2  16       94.52       96.72      8.77 o 
  -5   2  16       24.81       29.53      7.04 o 
  -4   2  16      168.82      178.73     10.51 o 
  -3   2  16        1.42       -5.02      6.21 o 
  -2   2  16       84.64       96.92      8.58 o 
  -1   2  16       13.57       13.48      6.76 o 
   0   2  16      167.52      172.36      6.76 o 
  -5   3  16       20.43       25.06      7.79 o 
  -4   3  16       33.22       35.18      7.15 o 
  -3   3  16       36.35       35.14      6.88 o 
  -2   3  16       25.92       39.56      7.51 o 
  -1   3  16       75.56       93.32      8.62 o 
  -2  -1  17       26.71       32.49      7.23 o 
  -3   0  17        1.24        3.48      6.17 o 
  -2   0  17      310.09      344.93     12.92 o 
                                                 
